# Supplementary material for: Exploiting high-throughput cell line drug screening studies to identify candidate therapeutic agents in head and neck cancer
Source: BMC Pharmacol Toxicol. 2014 Nov 27;15:66. doi: 10.1186/2050-6511-15-66 (PMC4258049; doi:10.1186/2050-6511-15-66)
Supplement: Supplementary file 1 — Additional file 1: Table S1: Comparison of mutations noted in the studies by Garnett et al. and Barretina et al. Legend: CNV - relative copy number variation, Disagreements highlighted in bold. (XLSX 46 KB) [file 40360_2014_350_MOESM1_ESM.xlsx]

## Sheet: Supp. Table 1
Cell Line	BHY			CAL-27			CAL-33			Detroit562			FaDu			SCC-4
Gene	Garnett*	Barretina**	Agree?	Garnett	Barretina	Agree?	Garnett	Barretina	Agree?	Garnett	Barretina	Agree?	Garnett	Barretina	Agree?	Garnett	Barretina	Agree?
CCND1	Amplified	Amplified	Yes							Not reported	Amplified		Amplified	Amplified	Yes	Amplified	Amplified	Yes
CDK6										Not reported	Amplified					Amplified	Amplified	Yes
CDKN2A	p.R58*	None	No	p.E69*	None	No	p.E88*	None	No	Deleted	Not reported		Deleted	None	No	Deleted	None	No
EGFR				Not reported	Amplified								Not reported	Amplified
HRAS
KRAS
MYC										Not reported	Amplified		Not reported	Amplified
NOTCH1													Not reported	Amplified
PIK3CA							p.H1047R	p.H1047R	Yes	p.H1047R	p.H1047R	Yes	Not reported	Amplified
SMAD4				p.Q245*	p.Q245*	Yes	p.Q256*	p.Q256*	Yes				Deleted	Deleted	Yes
TP53	p.T118fs*5	None	No	p.H193L	p.H193L	Yes	p.R175H	p.R175H	Yes	p.R175H	p.E175H	Yes	p.R248L	p.R248L; V225_splice	Yes	p.P151S	p.P151S	Yes
Cell Line	SCC-9			SCC-15			SCC-25			HSC-2			HSC-3
Gene	Garnett	Barretina	Agree?	Garnett	Barretina	Agree?	Garnett	Barretina	Agree?	Garnett	Barretina	Agree?	Garnett	Barretina	Agree?
CCND1				Amplified	Amplified	Yes	Not reported	Amplified					Not reported	Amplified
CDK6
CDKN2A	Deleted	Deleted	Yes				Deleted	Deleted	Yes	Deleted; p.A80fs		?	p.E120*	E120*	Yes
EGFR				Amplified	Amplified	Yes				Amplified	Amplified	Yes	Not reported	Amplified
HRAS	None	p.L133R	No
KRAS
MYC				Amplified	None	No				Not reported	Deleted
NOTCH1													p.L122fs*3	None	No
PIK3CA				Amplified	Amplified	Yes				p.H1047R	p.H1047R	Yes
SMAD4										None	Deleted	No	Not reported	Deleted; H132Y
TP53	p.C275fs*20	None	No	p.?	p.E224_splice	?	p.R209fs*6	p.R209fs*6	Yes	Deleted	E224_splice	No	p.K305fs*1	p.K305fs	Yes
Supplemental Table 1. Comparison of mutations noted in the studies by Garnett et al. and Barretina et al.
Legend: * and ** - Mutations and copy number alterations reported in Garnett et al., Nature 2012 and Barett et al., Nature 2012 respectively; CNV - relative copy number variation; Disagreements highlighted in bold.
