# Supplementary material for: Exploiting high-throughput cell line drug screening studies to identify candidate therapeutic agents in head and neck cancer
Source: BMC Pharmacol Toxicol. 2014 Nov 27;15:66. doi: 10.1186/2050-6511-15-66 (PMC4258049; doi:10.1186/2050-6511-15-66)
Supplement: Supplementary file 2 — Additional file 2: Table S2: Complete list of mutations found in the HNSCC cell lines in Barretina et al., Nature 2012. Legend: Del - deletion, Ins - insertion, 5′ UTR - 5′ untranslated region, 3′ UTR - 3′ untranslated region, SNP - single nucleotide polymorphism. (XLSX 231 KB) [file 40360_2014_350_MOESM2_ESM.xlsx]

## Sheet: Supp. Table 2
Cell Line	Gene	Protein Change	Chromosome	Start Position	End Position	Mutation Type	Variant Type	Reference Allele	Cell Line Allele	dbsnp ID
BICR16	AAK1	p.541_542QQ>Q	2	69741754	69741756	In_Frame_Del	Del	TGT	-	rs55712143
BICR56	AAK1	p.541_542QQ>Q	2	69741754	69741756	In_Frame_Del	Del	TGT	-	rs55712143
CAL-27	AAK1	p.541_542QQ>Q	2	69741754	69741756	In_Frame_Del	Del	TGT	-	rs55712143
Detroit562	AAK1	p.541_542QQ>Q	2	69741754	69741756	In_Frame_Del	Del	TGT	-	rs55712143
SCC9	AAK1	p.541_542QQ>Q	2	69741754	69741756	In_Frame_Del	Del	TGT	-	rs55712143
HSC-3	AAK1	p.541_542QQ>Q	2	69741754	69741756	In_Frame_Del	Del	TGT	-	rs55712143
PE-CA-PJ34 (Clone C12)	AAK1	p.541_542QQ>Q	2	69741754	69741756	In_Frame_Del	Del	TGT	-	rs55712143
SNU-1041	AAK1	p.541_542QQ>Q	2	69741754	69741756	In_Frame_Del	Del	TGT	-	rs55712143
SNU-1066	AAK1	p.541_542QQ>Q	2	69741754	69741756	In_Frame_Del	Del	TGT	-	rs55712143
SNU-1076	AAK1	p.541_542QQ>Q	2	69741754	69741756	In_Frame_Del	Del	TGT	-	rs55712143
SNU-1214	AAK1	p.541_542QQ>Q	2	69741754	69741756	In_Frame_Del	Del	TGT	-	rs55712143
SNU-46	AAK1	p.541_542QQ>Q	2	69741754	69741756	In_Frame_Del	Del	TGT	-	rs55712143
YD-38	AAK1	p.541_542QQ>Q	2	69741754	69741756	In_Frame_Del	Del	TGT	-	rs55712143
SCC9	AATK	p.S868*	17	79095133	79095133	Nonsense_Mutation	SNP	G	C
SNU-899	ABCA3	p.R921H	16	2338269	2338269	Missense_Mutation	SNP	C	T
SNU-1076	ABCC4	p.S629Y	13	95818560	95818560	Missense_Mutation	SNP	G	T
YD-8	ABCC4	p.S629Y	13	95818560	95818560	Missense_Mutation	SNP	G	T
BICR18	ABI1		10	27149805	27149805	5'UTR	SNP	T	C
CAL-27	ABI1		10	27149846	27149846	5'UTR	SNP	G	A
CAL-27	ABL1	p.P460L	9	133753853	133753853	Missense_Mutation	SNP	C	T
HSC-3	ABL1	p.V390I	9	133750280	133750280	Missense_Mutation	SNP	G	A
YD-10B	ABL2	p.S1085N	1	179077148	179077148	Missense_Mutation	SNP	C	T	rs28913891
BICR56	ACACA		17	35766564	35766564	5'UTR	Del	A	-
Hs 840.T	ACACA		17	35766564	35766564	5'UTR	Del	A	-
Hs 840.T	ACACA	p.M2144L	17	35470045	35470045	Missense_Mutation	SNP	T	A
SCC9	ACACA		17	35766564	35766564	5'UTR	Del	A	-
CAL-33	ACACA		17	35766564	35766564	5'UTR	Del	A	-
PE-CA-PJ41 (clone D2)	ACACA		17	35766564	35766564	5'UTR	Del	A	-
CAL-33	ACACB	p.E1575K	12	109677695	109677695	Missense_Mutation	SNP	G	A
FaDu	ACOXL	p.T504I	2	111850512	111850512	Missense_Mutation	SNP	C	T
PE-CA-PJ41 (clone D2)	ACOXL	p.P122L	2	111556206	111556206	Missense_Mutation	SNP	C	T
BICR56	ACSL6	p.S377L	5	131309032	131309032	Missense_Mutation	SNP	G	A
PE-CA-PJ15	ACSL6		5	131289871	131289871	3'UTR	SNP	A	G
BHY	ACVR1B		12	52380975	52380978	Intron	Del	AAAC	-
BICR56	ACVR1B		12	52385864	52385864	Intron	SNP	G	A
PE-CA-PJ15	ACVR1B		12	52380975	52380978	Intron	Del	AAAC	-
BICR18	ADAM10		15	58889709	58889709	3'UTR	SNP	T	C
PE-CA-PJ49	ADAM12	p.T696K	10	127731635	127731635	Missense_Mutation	SNP	G	T
BICR18	ADAM17		2	9630245	9630245	3'UTR	Del	T	-
BICR31	ADAM17		2	9630245	9630245	3'UTR	Del	T	-
BICR56	ADAM17		2	9630245	9630245	3'UTR	Del	T	-
CAL-27	ADAM17		2	9630245	9630245	3'UTR	Del	T	-
CAL-33	ADAM17		2	9630245	9630245	3'UTR	Del	T	-
CAL-33	ADAM17	p.G242E	2	9666268	9666268	Missense_Mutation	SNP	C	T
Detroit562	ADAM17		2	9630245	9630245	3'UTR	Del	T	-
FaDu	ADAM17		2	9630245	9630245	3'UTR	Del	T	-
Hs 840.T	ADAM17		2	9630245	9630245	3'UTR	Del	T	-
PE-CA-PJ34 (Clone C12)	ADAM17		2	9630245	9630245	3'UTR	Del	T	-
PE-CA-PJ41 (clone D2)	ADAM17		2	9630245	9630245	3'UTR	Del	T	-
PE-CA-PJ49	ADAM17		2	9630245	9630245	3'UTR	Del	T	-
SCC15	ADAM17		2	9630245	9630245	3'UTR	Del	T	-
SCC25	ADAM17		2	9630245	9630245	3'UTR	Del	T	-
SCC4	ADAM17		2	9630245	9630245	3'UTR	Del	T	-
SCC9	ADAM17		2	9630245	9630245	3'UTR	Del	T	-
BICR31	ADAM18	p.Y476*	8	39525618	39525618	Nonsense_Mutation	SNP	T	A
BICR18	ADAM22	p.I840F	7	87808311	87808311	Missense_Mutation	SNP	A	T
BICR18	ADAM22	p.V844G	7	87808324	87808324	Missense_Mutation	SNP	T	G
BHY	ADAM28		8	24211994	24211997	3'UTR	Del	CTAT	-	rs10610134
BICR16	ADAM28		8	24211994	24211997	3'UTR	Del	CTAT	-	rs10610134
BICR18	ADAM28		8	24211994	24211997	3'UTR	Del	CTAT	-	rs10610134
BICR56	ADAM28		8	24211994	24211997	3'UTR	Del	CTAT	-	rs10610134
BICR6	ADAM28		8	24211994	24211997	3'UTR	Del	CTAT	-	rs10610134
CAL-27	ADAM28		8	24211994	24211997	3'UTR	Del	CTAT	-	rs10610134
CAL-33	ADAM28		8	24211994	24211997	3'UTR	Del	CTAT	-	rs10610134
Detroit562	ADAM28		8	24211994	24211997	3'UTR	Del	CTAT	-	rs10610134
FaDu	ADAM28		8	24211994	24211997	3'UTR	Del	CTAT	-	rs10610134
Hs 840.T	ADAM28		8	24211994	24211997	3'UTR	Del	CTAT	-	rs10610134
HSC-2	ADAM28		8	24211994	24211997	3'UTR	Del	CTAT	-	rs10610134
HSC-3	ADAM28		8	24211994	24211997	3'UTR	Del	CTAT	-	rs10610134
PE-CA-PJ15	ADAM28		8	24211994	24211997	3'UTR	Del	CTAT	-	rs10610134
PE-CA-PJ41 (clone D2)	ADAM28		8	24211994	24211997	3'UTR	Del	CTAT	-	rs10610134
PE-CA-PJ49	ADAM28		8	24211994	24211997	3'UTR	Del	CTAT	-	rs10610134
SCC15	ADAM28		8	24211994	24211997	3'UTR	Del	CTAT	-	rs10610134
SCC25	ADAM28		8	24211994	24211997	3'UTR	Del	CTAT	-	rs10610134
SCC4	ADAM28		8	24211994	24211997	3'UTR	Del	CTAT	-	rs10610134
SCC9	ADAM28		8	24211994	24211997	3'UTR	Del	CTAT	-	rs10610134
SNU-1041	ADAM28		8	24211994	24211997	3'UTR	Del	CTAT	-	rs10610134
SNU-1066	ADAM28		8	24211994	24211997	3'UTR	Del	CTAT	-	rs10610134
SNU-1076	ADAM28		8	24211994	24211997	3'UTR	Del	CTAT	-	rs10610134
SNU-1214	ADAM28		8	24211994	24211997	3'UTR	Del	CTAT	-	rs10610134
SNU-46	ADAM28		8	24211994	24211997	3'UTR	Del	CTAT	-	rs10610134
SNU-899	ADAM28		8	24211994	24211997	3'UTR	Del	CTAT	-	rs10610134
YD-10B	ADAM28		8	24211994	24211997	3'UTR	Del	CTAT	-	rs10610134
YD-38	ADAM28		8	24211994	24211997	3'UTR	Del	CTAT	-	rs10610134
YD-8	ADAM28		8	24211994	24211997	3'UTR	Del	CTAT	-	rs10610134
HSC-4	ADAM28		8	24211994	24211997	3'UTR	Del	CTAT	-	rs10610134
BICR56	ADAM29	p.L691del	4	175898744	175898746	In_Frame_Del	Del	TTA	-
SNU-899	ADAM29	p.D463Y	4	175898063	175898063	Missense_Mutation	SNP	G	T
YD-10B	ADAM29	p.H77Y	4	175896905	175896905	Missense_Mutation	SNP	C	T
PE-CA-PJ49	ADAM32		8	39079085	39079085	Intron	SNP	A	G
BICR31	ADAMTS18		16	77317664	77317664	3'UTR	SNP	C	G
SNU-899	ADAMTS18	p.R1047Q	16	77327022	77327022	Missense_Mutation	SNP	C	T
PE-CA-PJ49	ADAMTS19	p.W422R	5	128864324	128864324	Missense_Mutation	SNP	T	C
SNU-1076	ADAMTS19	p.P874L	5	129015589	129015589	Missense_Mutation	SNP	C	T
YD-38	ADAMTS19	p.C588S	5	128977561	128977561	Missense_Mutation	SNP	T	A
Hs 840.T	ADAMTS2	p.D1115N	5	178541161	178541161	Missense_Mutation	SNP	C	T
BICR18	ADAMTS20	p.N593S	12	43846481	43846481	Missense_Mutation	SNP	T	C
HSC-2	ADAMTSL3	p.R913C	15	84651117	84651117	Missense_Mutation	SNP	C	T
HSC-2	ADAMTSL3	p.E1282K	15	84657570	84657570	Missense_Mutation	SNP	G	A
BHY	ADCK1	p.I406T	14	78397871	78397871	Missense_Mutation	SNP	T	C
BICR18	ADCK1	p.C83F	14	78325447	78325447	Missense_Mutation	SNP	G	T
SCC9	ADCK1		14	78390632	78390637	Intron	Del	AAACT...	-	rs78274857;rs74969652
SNU-1214	ADCK1		14	78390632	78390637	Intron	Del	AAACT...	-	rs78274857;rs74969652
SNU-46	ADCK2	p.R292W	7	140374004	140374004	Missense_Mutation	SNP	C	T
HSC-2	ADCK4	p.E430fs	19	41198864	41198864	Frame_Shift_Del	Del	C	-
BHY	ADRBK2	p.E360K	22	26091099	26091099	Missense_Mutation	SNP	G	A
HSC-2	ADRBK2	p.K644N	22	26118282	26118282	Missense_Mutation	SNP	G	T
HSC-2	ADRBK2	p.P473S	22	26107056	26107056	Missense_Mutation	SNP	C	T
Detroit562	AFF3	p.R60I	2	100625344	100625344	Missense_Mutation	SNP	C	A
FaDu	AFF3	p.Q25R	2	100628013	100628013	Missense_Mutation	SNP	T	C
CAL-27	AFF4		5	132227824	132227824	Intron	SNP	T	C
FaDu	AIM1	p.E966G	6	106969204	106969204	Missense_Mutation	SNP	A	G
SNU-899	AIM1	p.R291Q	6	106967179	106967179	Missense_Mutation	SNP	G	A
BICR56	AKAP12	p.1531_1532insE	6	151674116	151674117	In_Frame_Ins	Ins	-	GAG	rs34737819
BICR6	AKAP12	p.1531_1532insE	6	151674116	151674117	In_Frame_Ins	Ins	-	GAG	rs34737819
CAL-27	AKAP12	p.1531_1532insE	6	151674116	151674117	In_Frame_Ins	Ins	-	GAG	rs34737819
CAL-33	AKAP12	p.1531_1532insE	6	151674116	151674117	In_Frame_Ins	Ins	-	GAG	rs34737819
Detroit562	AKAP12	p.1531_1532insE	6	151674116	151674117	In_Frame_Ins	Ins	-	GAG	rs34737819
Hs 840.T	AKAP12	p.1531_1532insE	6	151674116	151674117	In_Frame_Ins	Ins	-	GAG	rs34737819
Hs 840.T	AKAP12	p.P848L	6	151672069	151672069	Missense_Mutation	SNP	C	T
HSC-4	AKAP12	p.1531_1532insE	6	151674116	151674117	In_Frame_Ins	Ins	-	GAG	rs34737819
PE-CA-PJ15	AKAP12	p.1531_1532insE	6	151674116	151674117	In_Frame_Ins	Ins	-	GAG	rs34737819
PE-CA-PJ34 (Clone C12)	AKAP12	p.1531_1532insE	6	151674116	151674117	In_Frame_Ins	Ins	-	GAG	rs34737819
PE-CA-PJ49	AKAP12	p.1531_1532insE	6	151674116	151674117	In_Frame_Ins	Ins	-	GAG	rs34737819
PE-CA-PJ49	AKAP12	p.P609S	6	151671351	151671351	Missense_Mutation	SNP	C	T
SCC15	AKAP12	p.1531_1532insE	6	151674116	151674117	In_Frame_Ins	Ins	-	GAG	rs34737819
SCC25	AKAP12	p.1531_1532insE	6	151674116	151674117	In_Frame_Ins	Ins	-	GAG	rs34737819
SCC4	AKAP12	p.1531_1532insE	6	151674116	151674117	In_Frame_Ins	Ins	-	GAG	rs34737819
SCC9	AKAP12	p.1531_1532insE	6	151674116	151674117	In_Frame_Ins	Ins	-	GAG	rs34737819
SNU-1041	AKAP12	p.1531_1532insE	6	151674116	151674117	In_Frame_Ins	Ins	-	GAG	rs34737819
SNU-1214	AKAP12	p.1531_1532insE	6	151674116	151674117	In_Frame_Ins	Ins	-	GAG	rs34737819
SNU-46	AKAP12	p.1531_1532insE	6	151674116	151674117	In_Frame_Ins	Ins	-	GAG	rs34737819
SNU-46	AKAP12	p.V131D	6	151669918	151669918	Missense_Mutation	SNP	T	A
SNU-899	AKAP12	p.1531_1532insE	6	151674116	151674117	In_Frame_Ins	Ins	-	GAG	rs34737819
YD-8	AKAP12	p.1531_1532insE	6	151674116	151674117	In_Frame_Ins	Ins	-	GAG	rs34737819
PE-CA-PJ41 (clone D2)	AKAP4	p.S310R	X	49958434	49958434	Missense_Mutation	SNP	G	C
YD-38	AKAP6		14	33201982	33201983	Intron	Ins	-	T	rs71868172
CAL-27	AKAP9	p.1335_1336insQ	7	91652178	91652179	In_Frame_Ins	Ins	-	AAC	rs34756483
CAL-33	AKAP9	p.1335_1336insQ	7	91652178	91652179	In_Frame_Ins	Ins	-	AAC	rs34756483
FaDu	AKAP9	p.1335_1336insQ	7	91652178	91652179	In_Frame_Ins	Ins	-	AAC	rs34756483
HSC-4	AKAP9	p.1335_1336insQ	7	91652178	91652179	In_Frame_Ins	Ins	-	AAC	rs34756483
PE-CA-PJ41 (clone D2)	AKAP9	p.1335_1336insQ	7	91652178	91652179	In_Frame_Ins	Ins	-	AAC	rs34756483
SCC15	AKAP9	p.1335_1336insQ	7	91652178	91652179	In_Frame_Ins	Ins	-	AAC	rs34756483
SCC4	AKAP9	p.1335_1336insQ	7	91652178	91652179	In_Frame_Ins	Ins	-	AAC	rs34756483
SCC9	AKAP9	p.1335_1336insQ	7	91652178	91652179	In_Frame_Ins	Ins	-	AAC	rs34756483
SNU-899	AKAP9	p.1335_1336insQ	7	91652178	91652179	In_Frame_Ins	Ins	-	AAC	rs34756483
BICR18	AKT3		1	244006477	244006477	5'UTR	SNP	A	G
SNU-1066	ALDH7A1	p.Y55N	5	125930728	125930728	Missense_Mutation	SNP	A	T
PE-CA-PJ34 (Clone C12)	ALK	p.R373I	2	29754817	29754817	Missense_Mutation	SNP	C	A
BICR16	ALPK1		4	113347609	113347610	Intron	Ins	-	T	rs68137453
BICR56	ALPK1		4	113347609	113347610	Intron	Ins	-	T	rs68137453
FaDu	ALPK1		4	113347609	113347610	Intron	Ins	-	T	rs68137453
HSC-2	ALPK1		4	113347609	113347610	Intron	Ins	-	T	rs68137453
SCC4	ALPK1		4	113347609	113347610	Intron	Ins	-	T	rs68137453
SNU-1041	ALPK1		4	113347609	113347610	Intron	Ins	-	T	rs68137453
SNU-1066	ALPK1		4	113347609	113347610	Intron	Ins	-	T	rs68137453
SNU-1076	ALPK1		4	113347609	113347610	Intron	Ins	-	T	rs68137453
SNU-46	ALPK1	p.S942del	4	113353523	113353525	In_Frame_Del	Del	TTC	-
SNU-899	ALPK1	p.S942del	4	113353523	113353525	In_Frame_Del	Del	TTC	-
SNU-899	ALPK1		4	113347609	113347610	Intron	Ins	-	T	rs68137453
YD-38	ALPK1		4	113347609	113347610	Intron	Ins	-	T	rs68137453
YD-8	ALPK1		4	113347609	113347610	Intron	Ins	-	T	rs68137453
BICR18	ALPK2	p.EDTST1006del	18	56204388	56204402	In_Frame_Del	Del	CAGTT...	-	rs60644017;rs117623369
BICR56	ALPK2	p.EDTST1006del	18	56204388	56204402	In_Frame_Del	Del	CAGTT...	-	rs60644017;rs117623369
BICR6	ALPK2	p.EDTST1006del	18	56204388	56204402	In_Frame_Del	Del	CAGTT...	-	rs60644017;rs117623369
CAL-27	ALPK2	p.EDTST1006del	18	56204388	56204402	In_Frame_Del	Del	CAGTT...	-	rs60644017;rs117623369
Detroit562	ALPK2	p.EDTST1006del	18	56204388	56204402	In_Frame_Del	Del	CAGTT...	-	rs60644017;rs117623369
FaDu	ALPK2	p.1388_1389FF>F	18	56203253	56203255	In_Frame_Del	Del	AAG	-
PE-CA-PJ15	ALPK2	p.1388_1389FF>F	18	56203253	56203255	In_Frame_Del	Del	AAG	-
PE-CA-PJ34 (Clone C12)	ALPK2	p.EDTST1006del	18	56204388	56204402	In_Frame_Del	Del	CAGTT...	-	rs60644017;rs117623369
PE-CA-PJ41 (clone D2)	ALPK2	p.1388_1389FF>F	18	56203253	56203255	In_Frame_Del	Del	AAG	-
PE-CA-PJ49	ALPK2	p.1388_1389FF>F	18	56203253	56203255	In_Frame_Del	Del	AAG	-
SCC15	ALPK2	p.EDTST1006del	18	56204388	56204402	In_Frame_Del	Del	CAGTT...	-	rs60644017;rs117623369
SCC25	ALPK2	p.EDTST1006del	18	56204388	56204402	In_Frame_Del	Del	CAGTT...	-	rs60644017;rs117623369
SCC4	ALPK2	p.1388_1389FF>F	18	56203253	56203255	In_Frame_Del	Del	AAG	-
YD-38	ALPK2	p.EDTST1006del	18	56204388	56204402	In_Frame_Del	Del	CAGTT...	-	rs60644017;rs117623369
SNU-46	ALPK3	p.S1597C	15	85405920	85405920	Missense_Mutation	SNP	C	G
HSC-2	ALS2	p.K498M	2	202619373	202619373	Missense_Mutation	SNP	T	A
PE-CA-PJ15	ALS2	p.T1472M	2	202571734	202571734	Missense_Mutation	SNP	G	A
SNU-1076	ALS2		2	202587706	202587707	Intron	Ins	-	A	rs3219165
YD-38	ALS2		2	202587706	202587707	Intron	Ins	-	A	rs3219165
YD-8	ALS2		2	202587706	202587707	Intron	Ins	-	A	rs3219165
BICR16	ANKK1	p.A393T	11	113269868	113269868	Missense_Mutation	SNP	G	A
BICR56	APAF1	p.L595V	12	99065487	99065487	Missense_Mutation	SNP	C	G
YD-38	APAF1		12	99126550	99126550	3'UTR	SNP	C	T
YD-38	APAF1	p.L1247S	12	99126337	99126337	Missense_Mutation	SNP	T	C
CAL-27	APC	p.E771Q	5	112173602	112173602	Missense_Mutation	SNP	G	C
CAL-33	APC	p.N1118K	5	112174645	112174645	Missense_Mutation	SNP	T	A
SNU-1066	APC	p.E601D	5	112170707	112170707	Missense_Mutation	SNP	G	C
BICR18	ARFGEF1		8	68117093	68117093	Intron	SNP	A	C
PE-CA-PJ15	ARFGEF1	p.L198V	8	68208713	68208713	Missense_Mutation	SNP	G	C
PE-CA-PJ49	ARFGEF1	p.M683L	8	68178317	68178317	Missense_Mutation	SNP	T	A
BHY	ARHGAP29	p.S446G	1	94655585	94655585	Missense_Mutation	SNP	T	C
BICR16	ARHGAP29		1	94667949	94667949	Intron	SNP	G	A
BICR18	ARHGAP29		1	94697171	94697171	5'UTR	SNP	T	C
Hs 840.T	ARHGEF10	p.L744V	8	1871216	1871216	Missense_Mutation	SNP	C	G
SNU-899	ARHGEF10	p.A1124V	8	1893795	1893795	Missense_Mutation	SNP	C	T
SNU-899	ARHGEF10	p.G65_splice	8	1808062	1808062	Splice_Site_SNP	SNP	G	A
BICR56	ARHGEF7		13	111944854	111944854	3'UTR	SNP	G	A	rs41275850
HSC-4	ARHGEF7	p.M1I	13	111767876	111767876	Missense_Mutation	SNP	G	A
BICR18	ARID1A		1	27107268	27107268	3'UTR	SNP	C	T
BICR18	ARID1A		1	27107284	27107284	3'UTR	SNP	C	A
BICR18	ARID1A	p.Q1579P	1	27101454	27101454	Missense_Mutation	SNP	A	C
BICR18	ARID1A	p.N2044D	1	27106518	27106519	Missense_Mutation	DNP	CA	TG
BICR56	ARID1A		1	27107273	27107273	3'UTR	SNP	G	A
BICR56	ARID1A	p.L2216F	1	27107035	27107035	Missense_Mutation	SNP	C	T
PE-CA-PJ49	ARID1A	p.F1457S	1	27101088	27101088	Missense_Mutation	SNP	T	C
SCC9	ARID1A		1	27107263	27107264	3'UTR	Ins	-	C	rs3841356
SNU-1041	ARID1A		1	27107268	27107268	3'UTR	SNP	C	A
HSC-4	ARNT	p.P706L	1	150785811	150785811	Missense_Mutation	SNP	G	A	rs2275237
YD-38	ARNT		1	150784403	150784403	3'UTR	SNP	G	A
Hs 840.T	ASPH	p.A264_splice	8	62550924	62550925	Splice_Site_Ins	Ins	-	A	rs5891816
HSC-3	ASPH	p.A264_splice	8	62550924	62550925	Splice_Site_Ins	Ins	-	A	rs5891816
PE-CA-PJ34 (Clone C12)	ASPH	p.A264_splice	8	62550924	62550925	Splice_Site_Ins	Ins	-	A	rs5891816
SCC15	ASPH	p.A264_splice	8	62550924	62550925	Splice_Site_Ins	Ins	-	A	rs5891816
SNU-1066	ASPH	p.A264_splice	8	62550924	62550925	Splice_Site_Ins	Ins	-	A	rs5891816
YD-10B	ASPH	p.R354_splice	8	62496501	62496501	Splice_Site_SNP	SNP	A	G
HSC-3	ASPSCR1	p.A95S	17	79943392	79943392	Missense_Mutation	SNP	G	T
FaDu	ASTN1	p.W112*	1	177030350	177030350	Nonsense_Mutation	SNP	C	T
SNU-1066	ASTN1	p.I1050V	1	176853553	176853553	Missense_Mutation	SNP	T	C
FaDu	ATF1	p.H27Y	12	51174007	51174007	Missense_Mutation	SNP	C	T
BHY	ATIC	p.L244F	2	216197148	216197148	Missense_Mutation	SNP	G	C
HSC-2	ATM	p.L581V	11	108122697	108122697	Missense_Mutation	SNP	T	G
HSC-2	ATM	p.I2606V	11	108203516	108203516	Missense_Mutation	SNP	A	G
SNU-1066	ATM	p.R720H	11	108126976	108126976	Missense_Mutation	SNP	G	A	rs55830714
YD-38	ATM		11	108165941	108165941	Intron	SNP	C	T
BICR18	ATP10A	p.E841K	15	25953177	25953177	Missense_Mutation	SNP	C	T
Detroit562	ATP10A	p.P224H	15	25981272	25981272	Missense_Mutation	SNP	G	T
SNU-899	ATP11A		13	113514985	113514985	Intron	SNP	T	A
BICR16	ATP13A5	p.Q761*	3	193031860	193031860	Nonsense_Mutation	SNP	G	A
HSC-4	ATP13A5	p.P582A	3	193040294	193040294	Missense_Mutation	SNP	G	C
SCC9	ATP13A5	p.G780R	3	193029712	193029712	Missense_Mutation	SNP	C	T
SCC9	ATP13A5	p.I537N	3	193042717	193042717	Missense_Mutation	SNP	A	T
SNU-899	ATP13A5	p.R246*	3	193068861	193068861	Nonsense_Mutation	SNP	G	A
SCC25	ATP8B1	p.F312C	18	55362408	55362408	Missense_Mutation	SNP	A	C
BICR18	ATR	p.F2427L	3	142178137	142178137	Missense_Mutation	SNP	A	T
HSC-2	ATR	p.R109W	3	142281919	142281919	Missense_Mutation	SNP	G	A
SCC15	ATR	p.Y2637C	3	142168296	142168296	Missense_Mutation	SNP	T	C
SCC9	ATR	p.R1051H	3	142268340	142268340	Missense_Mutation	SNP	C	T
BICR18	ATRX		X	76763803	76763803	3'UTR	SNP	C	T
BICR18	ATRX		X	76763809	76763809	3'UTR	SNP	A	T
BICR18	ATRX	p.E155D	X	76949332	76949332	Missense_Mutation	SNP	T	G
BICR18	ATRX	p.T154A	X	76949337	76949337	Missense_Mutation	SNP	T	C
BICR56	ATRX	p.E679K	X	76938713	76938713	Missense_Mutation	SNP	C	T
CAL-27	ATRX	p.S510F	X	76939219	76939219	Missense_Mutation	SNP	G	A
YD-8	ATRX	p.E1279*	X	76920242	76920242	Nonsense_Mutation	SNP	C	A
BHY	AURKC		19	57742494	57742507	5'UTR	Del	GGACG...	-	rs67926438;rs112039303;rs59094959
HSC-2	AURKC		19	57742494	57742507	5'UTR	Del	GGACG...	-	rs67926438;rs112039303;rs59094959
HSC-3	AURKC		19	57742494	57742507	5'UTR	Del	GGACG...	-	rs67926438;rs112039303;rs59094959
PE-CA-PJ49	AURKC		19	57742494	57742507	5'UTR	Del	GGACG...	-	rs67926438;rs112039303;rs59094959
SNU-1041	AURKC		19	57742494	57742507	5'UTR	Del	GGACG...	-	rs67926438;rs112039303;rs59094959
SNU-1066	AURKC		19	57742494	57742507	5'UTR	Del	GGACG...	-	rs67926438;rs112039303;rs59094959
SNU-1076	AURKC		19	57742531	57742532	5'UTR	Ins	-	C
SNU-1214	AURKC		19	57742531	57742532	5'UTR	Ins	-	C
SNU-899	AURKC		19	57742531	57742532	5'UTR	Ins	-	C
YD-38	AURKC		19	57742494	57742507	5'UTR	Del	GGACG...	-	rs67926438;rs112039303;rs59094959
YD-8	AURKC		19	57742531	57742532	5'UTR	Ins	-	C
SNU-1076	AXIN1		16	338027	338027	3'UTR	SNP	C	T
BHY	AXIN2		17	63526072	63526072	3'UTR	SNP	C	G
SCC9	AXL		19	41765973	41765992	3'UTR	Del	GCAGT...	-
SNU-1076	AXL		19	41765809	41765810	Stop_Codon_DNP	DNP	AG	GA
SNU-1066	BAI3	p.S920Y	6	69949063	69949063	Missense_Mutation	SNP	C	A
SNU-46	BAI3	p.P1336L	6	70071172	70071173	Missense_Mutation	DNP	CG	TA	rs913543
CAL-33	BAX		19	49464508	49464508	3'UTR	Del	T	-
Detroit562	BCAR1	p.Q749R	16	75263914	75263914	Missense_Mutation	SNP	T	C
SCC15	BCL11B	p.E111K	14	99723904	99723904	Missense_Mutation	SNP	C	T
BICR18	BCL2L1		20	30310033	30310033	5'UTR	SNP	G	A
CAL-33	BCL3		19	45262965	45262967	3'UTR	Del	CCC	-
Hs 840.T	BCL3		19	45262965	45262968	3'UTR	Del	CCCC	-
SNU-1066	BCL7A		12	122459863	122459864	5'UTR	Ins	-	GA	rs1678962
BICR18	BCR		22	23632777	23632778	Intron	Ins	-	T
BICR18	BCR		22	23631813	23631814	Intron	Ins	-	C	rs66503844
BICR56	BCR		22	23632777	23632778	Intron	Ins	-	T
BICR6	BCR		22	23632777	23632778	Intron	Ins	-	T
FaDu	BCR		22	23631813	23631814	Intron	Ins	-	C	rs66503844
Hs 840.T	BCR		22	23631813	23631814	Intron	Ins	-	C	rs66503844
HSC-2	BCR		22	23632777	23632778	Intron	Ins	-	T
PE-CA-PJ15	BCR	p.F7L	22	23523168	23523168	Missense_Mutation	SNP	C	G
PE-CA-PJ34 (Clone C12)	BCR		22	23631813	23631814	Intron	Ins	-	C	rs66503844
SCC9	BCR		22	23631813	23631814	Intron	Ins	-	C	rs66503844
CAL-33	BIK	p.G153E	22	43525286	43525286	Missense_Mutation	SNP	G	A
CAL-33	BIRC5		17	76219784	76219785	3'UTR	Ins	-	AA
BICR18	BIRC6		2	32842988	32842988	3'UTR	SNP	C	T
BICR18	BIRC6		2	32843126	32843126	3'UTR	SNP	T	G
BICR18	BIRC6		2	32843140	32843140	3'UTR	SNP	G	A
BICR18	BIRC6	p.Q1144H	2	32660586	32660586	Missense_Mutation	SNP	A	T
SCC25	BIRC6	p.V333I	2	32620624	32620624	Missense_Mutation	SNP	G	A
SCC4	BIRC6	p.V181A	2	32605255	32605255	Missense_Mutation	SNP	T	C
SNU-46	BIRC6	p.K1371E	2	32667396	32667396	Missense_Mutation	SNP	A	G
YD-8	BIRC6	p.T2365M	2	32703728	32703728	Missense_Mutation	SNP	C	T
BHY	BLM		15	91303326	91303326	Intron	Del	T	-
CAL-33	BMP2K	p.QQQQ482del	4	79792137	79792148	In_Frame_Del	Del	CAGCA...	-	rs17855588
CAL-27	BMP4		14	54416601	54416602	3'UTR	Ins	-	A	rs74495140;rs76335800
HSC-3	BMP4		14	54416602	54416602	3'UTR	Del	T	-	rs76335800
PE-CA-PJ34 (Clone C12)	BMP4	p.T210A	14	54417349	54417349	Missense_Mutation	SNP	T	C
PE-CA-PJ41 (clone D2)	BMP4		14	54416601	54416602	3'UTR	Ins	-	AT	rs74495140;rs76335800
SCC4	BMP4		14	54416601	54416602	3'UTR	Ins	-	AT	rs74495140;rs76335800
SNU-1214	BMP4		14	54416602	54416602	3'UTR	Del	T	-	rs76335800
PE-CA-PJ41 (clone D2)	BMPR1B	p.L339V	4	96052602	96052602	Missense_Mutation	SNP	C	G
YD-10B	BMPR1B	p.E94K	4	96036869	96036869	Missense_Mutation	SNP	G	A
BICR16	BMPR2		2	203424775	203424775	3'UTR	SNP	C	T	rs45502895
PE-CA-PJ49	BMPR2	p.I58L	2	203329627	203329627	Missense_Mutation	SNP	A	T
SNU-1214	BRCA1	p.E1704Q	17	41219652	41219652	Missense_Mutation	SNP	C	G	rs80356879
Hs 840.T	BRCA2	p.R3128*	13	32968951	32968951	Nonsense_Mutation	SNP	C	T	rs80359212
SNU-1041	BRCA2	p.G2063E	13	32914680	32914680	Missense_Mutation	SNP	G	A
BICR6	BRCC3	p.S231*	X	154344400	154344400	Nonsense_Mutation	SNP	C	G
BICR31	BRD2		6	32948599	32948599	3'UTR	Del	C	-
CAL-33	BRD2		6	32948599	32948599	3'UTR	Del	C	-
PE-CA-PJ34 (Clone C12)	BRD2		6	32948599	32948599	3'UTR	Del	C	-
PE-CA-PJ41 (clone D2)	BRD2	p.E500del	6	32945699	32945701	In_Frame_Del	Del	GAG	-
SNU-1214	BRD2	p.S490F	6	32945673	32945673	Missense_Mutation	SNP	C	T
BICR16	BRD3		9	136901509	136901509	Intron	SNP	G	A
BICR18	BRD4		19	15360008	15360008	Intron	SNP	G	A
HSC-2	BRIP1	p.S697T	17	59853770	59853770	Missense_Mutation	SNP	A	T
SNU-1214	BRIP1	p.Q944E	17	59763272	59763272	Missense_Mutation	SNP	G	C
BHY	BRSK1	p.P604Q	19	55816734	55816734	Missense_Mutation	SNP	C	A
SNU-46	BRSK1	p.A77T	19	55798419	55798419	Missense_Mutation	SNP	G	A
YD-38	BRSK1	p.Q275H	19	55812978	55812978	Missense_Mutation	SNP	G	C
BICR18	BRSK2		11	1482187	1482187	3'UTR	SNP	A	G
HSC-3	BRSK2		11	1480538	1480538	Intron	SNP	G	A
PE-CA-PJ34 (Clone C12)	BRSK2	p.A618D	11	1477624	1477624	Missense_Mutation	SNP	C	A
YD-38	BRSK2		11	1480541	1480541	Intron	SNP	G	A
YD-8	BRSK2		11	1480615	1480615	Intron	SNP	C	T
BICR18	BTG1		12	92537706	92537707	3'UTR	Ins	-	T	rs33983967
BICR6	BTG1		12	92537706	92537707	3'UTR	Ins	-	T	rs33983967
CAL-27	BTG1		12	92537706	92537707	3'UTR	Ins	-	TT	rs33983967
PE-CA-PJ34 (Clone C12)	BTG1		12	92537706	92537707	3'UTR	Ins	-	T	rs33983967
SCC9	BTG1		12	92537706	92537707	3'UTR	Ins	-	TT	rs33983967
HSC-4	BUB1B		15	40512978	40512978	3'UTR	SNP	C	T
HSC-2	C15ORF2	p.Q396H	15	24922202	24922202	Missense_Mutation	SNP	G	T
YD-8	C15ORF55	p.R915T	15	34648953	34648953	Missense_Mutation	SNP	G	C
PE-CA-PJ41 (clone D2)	C17ORF37		17	37885640	37885641	3'UTR	Ins	-	G	rs75811535
PE-CA-PJ15	C6ORF97	p.P29L	6	151857481	151857481	Missense_Mutation	SNP	C	T
Detroit562	CABC1		1	227171585	227171585	Intron	Del	T	-
Hs 840.T	CABC1		1	227171585	227171585	Intron	Del	T	-
PE-CA-PJ49	CABC1		1	227171585	227171585	Intron	Del	T	-
FaDu	CACNA1F	p.E811K	X	49076238	49076238	Missense_Mutation	SNP	C	T
BHY	CACNB2		10	18828721	18828722	3'UTR	Ins	-	AA	rs3841459
BICR16	CACNB2		10	18828721	18828722	3'UTR	Ins	-	AA	rs3841459
BICR18	CACNB2		10	18828670	18828671	3'UTR	Del	TT	-	rs58830289
BICR31	CACNB2		10	18828721	18828722	3'UTR	Ins	-	AA	rs3841459
CAL-27	CACNB2		10	18828721	18828722	3'UTR	Ins	-	AA	rs3841459
CAL-33	CACNB2		10	18828721	18828722	3'UTR	Ins	-	AA	rs3841459
FaDu	CACNB2		10	18828721	18828722	3'UTR	Ins	-	AA	rs3841459
Hs 840.T	CACNB2		10	18828721	18828722	3'UTR	Ins	-	AA	rs3841459
HSC-2	CACNB2		10	18828721	18828722	3'UTR	Ins	-	AA	rs3841459
HSC-3	CACNB2		10	18828721	18828722	3'UTR	Ins	-	AA	rs3841459
PE-CA-PJ15	CACNB2		10	18828721	18828722	3'UTR	Ins	-	AA	rs3841459
PE-CA-PJ49	CACNB2		10	18828721	18828722	3'UTR	Ins	-	AA	rs3841459
SCC15	CACNB2		10	18828721	18828722	3'UTR	Ins	-	AA	rs3841459
SCC4	CACNB2		10	18828721	18828722	3'UTR	Ins	-	AA	rs3841459
SNU-1041	CACNB2		10	18828721	18828722	3'UTR	Ins	-	AA	rs3841459
SNU-1076	CACNB2		10	18828721	18828722	3'UTR	Ins	-	AA	rs3841459
SNU-1214	CACNB2		10	18828721	18828722	3'UTR	Ins	-	AA	rs3841459
CAL-33	CAD	p.N154S	2	27445170	27445170	Missense_Mutation	SNP	A	G
SNU-899	CAD	p.L474fs	2	27447911	27447912	Frame_Shift_Ins	Ins	-	T
SNU-1041	CAMK1D		10	12870903	12870903	3'UTR	SNP	G	A
CAL-27	CAMK2A		5	149602223	149602224	3'UTR	Del	AC	-
SNU-46	CAMK2D	p.T5S	4	114682212	114682212	Missense_Mutation	SNP	T	A
SNU-899	CAMK2G	p.T440M	10	75577237	75577237	Missense_Mutation	SNP	G	A
BICR16	CARD10	p.D431N	22	37902291	37902291	Missense_Mutation	SNP	C	T
FaDu	CARD10	p.KE272del	22	37906309	37906314	In_Frame_Del	Del	CTCCT...	-
FaDu	CARD10	p.R710C	22	37891942	37891942	Missense_Mutation	SNP	G	A
PE-CA-PJ41 (clone D2)	CARD10	p.KE272del	22	37906309	37906314	In_Frame_Del	Del	CTCCT...	-
YD-10B	CARD10	p.KE272del	22	37906309	37906314	In_Frame_Del	Del	CTCCT...	-
BICR18	CASK		X	41379588	41379588	3'UTR	SNP	T	C
BICR18	CASK		X	41782248	41782248	5'UTR	SNP	G	A
CAL-33	CASK	p.M122L	X	41598702	41598702	Missense_Mutation	SNP	T	A
BHY	CASP1	p.T395R	11	104897016	104897016	Missense_Mutation	SNP	G	C
SCC4	CASP4		11	104819546	104819547	Intron	Ins	-	AGACACAC	rs33910737;rs113139978
CAL-27	CASP8	p.I233fs	2	202137471	202137474	Frame_Shift_Del	Del	AATC	-
CAL-33	CASP8	p.R472*	2	202149973	202149973	Nonsense_Mutation	SNP	C	T
HSC-2	CASP8	p.I498fs	2	202151192	202151192	Frame_Shift_Del	Del	A	-
HSC-3	CASP8	p.Q448*	2	202149901	202149901	Nonsense_Mutation	SNP	C	T
SNU-1041	CBL	p.S794F	11	119169197	119169197	Missense_Mutation	SNP	C	T
SNU-1214	CCL4		17	34432811	34432811	3'UTR	SNP	C	T	rs1049819
FaDu	CCNB1IP1		14	20784683	20784683	De_novo_Start_InFrame	SNP	A	C
HSC-4	CCND1	p.E122K	11	69457964	69457964	Missense_Mutation	SNP	G	A
HSC-4	CCND2	p.L174V	12	4388034	4388034	Missense_Mutation	SNP	C	G
SNU-1066	CCNE1		19	30312875	30312875	Intron	SNP	G	A
YD-8	CCR5	p.A298fs	3	46415286	46415286	Frame_Shift_Del	Del	C	-
SNU-899	CD160		1	145698935	145698935	Intron	SNP	C	T
BHY	CD40		20	44751647	44751647	Intron	SNP	C	T
SNU-1076	CD44	p.Y114C	11	35201928	35201928	Missense_Mutation	SNP	A	G
BICR18	CDC42		1	22418014	22418014	3'UTR	SNP	T	C
BICR18	CDC42		1	22416588	22416588	Intron	Del	A	-
BICR18	CDC42		1	22416608	22416608	Intron	SNP	A	G
BICR18	CDC42	p.R231L	1	22417991	22417991	Missense_Mutation	SNP	G	T
BICR18	CDC42		1	22416528	22416528	Intron	SNP	T	C
BICR18	CDC42		1	22416543	22416543	Intron	SNP	T	C
BICR31	CDC42BPG	p.S185L	11	64607619	64607619	Missense_Mutation	SNP	G	A
BICR18	CDC5L	p.H758R	6	44413573	44413573	Missense_Mutation	SNP	A	G
BICR18	CDC7	p.G276R	1	91979508	91979508	Missense_Mutation	SNP	G	A
BICR6	CDC7	p.Q266E	1	91978838	91978838	Missense_Mutation	SNP	C	G
BICR18	CDC73		1	193091220	193091220	5'UTR	SNP	C	T
HSC-4	CDC73	p.G464V	1	193205460	193205460	Missense_Mutation	SNP	G	T
SCC15	CDH1	p.N405S	16	68847292	68847292	Missense_Mutation	SNP	A	G
HSC-4	CDH2	p.R697S	18	25565084	25565084	Missense_Mutation	SNP	G	T
SCC15	CDH2	p.G839D	18	25532322	25532322	Missense_Mutation	SNP	C	T
BICR31	CDK10		16	89760067	89760067	Intron	SNP	G	A
BICR56	CDK11A	p.Y579fs	1	1635536	1635537	Frame_Shift_Ins	Ins	-	A
BICR18	CDK11B		1	1654066	1654068	Intron	Del	GCG	-
BICR16	CDK11B		1	1654066	1654068	Intron	Del	GCG	-
BICR6	CDK11B		1	1654066	1654068	Intron	Del	GCG	-
CAL-27	CDK11B		1	1654066	1654068	Intron	Del	GCG	-
CAL-33	CDK11B		1	1654066	1654068	Intron	Del	GCG	-
Detroit562	CDK11B	p.K127_splice	1	1647893	1647894	Splice_Site_Ins	Ins	-	TTTCTT	rs114930018
FaDu	CDK11B		1	1654066	1654068	Intron	Del	GCG	-
HSC-3	CDK11B		1	1654066	1654068	Intron	Del	GCG	-
HSC-4	CDK11B		1	1654066	1654068	Intron	Del	GCG	-
PE-CA-PJ41 (clone D2)	CDK11B		1	1654066	1654068	Intron	Del	GCG	-
PE-CA-PJ41 (clone D2)	CDK11B	p.S161F	1	1647797	1647797	Missense_Mutation	SNP	G	A
PE-CA-PJ49	CDK11B		1	1654066	1654068	Intron	Del	GCG	-
SCC15	CDK11B		1	1654066	1654068	Intron	Del	GCG	-
SCC4	CDK11B		1	1654066	1654068	Intron	Del	GCG	-
SCC9	CDK11B		1	1654066	1654068	Intron	Del	GCG	-
SNU-1041	CDK11B		1	1654066	1654068	Intron	Del	GCG	-
SNU-1076	CDK11B		1	1654066	1654068	Intron	Del	GCG	-
SNU-1076	CDK11B	p.L678P	1	1571728	1571728	Missense_Mutation	SNP	A	G
SNU-1214	CDK11B		1	1654066	1654068	Intron	Del	GCG	-
SNU-46	CDK11B		1	1654066	1654068	Intron	Del	GCG	-
SNU-899	CDK11B		1	1654066	1654068	Intron	Del	GCG	-
YD-38	CDK11B		1	1654066	1654068	Intron	Del	GCG	-
PE-CA-PJ34 (Clone C12)	CDK12	p.Q563K	17	37627772	37627772	Missense_Mutation	SNP	C	A
SNU-1066	CDK12	p.E156K	17	37618790	37618790	Missense_Mutation	SNP	G	A
BICR18	CDK13		7	40134640	40134640	3'UTR	SNP	A	C
BICR18	CDK13	p.S1471G	7	40134450	40134451	Missense_Mutation	DNP	GA	AG
FaDu	CDK13	p.L1092F	7	40132424	40132424	Missense_Mutation	SNP	G	T
SCC4	CDK14	p.R370C	7	90708749	90708749	Missense_Mutation	SNP	C	T
BICR56	CDK17		12	96674483	96674483	Intron	SNP	T	C
BICR6	CDK17		12	96674483	96674483	Intron	SNP	T	C
CAL-27	CDK17		12	96674398	96674398	Intron	SNP	G	A
CAL-27	CDK17		12	96674409	96674409	Intron	SNP	G	A
BICR56	CDK18	p.E363D	1	205498151	205498151	Missense_Mutation	SNP	G	T
PE-CA-PJ41 (clone D2)	CDK18	p.T324P	1	205497202	205497202	Missense_Mutation	SNP	A	C
PE-CA-PJ49	CDK18		1	205495890	205495891	Intron	Del	CT	-
SNU-1066	CDK2	p.R245Q	12	56364973	56364973	Missense_Mutation	SNP	G	A
HSC-2	CDKL2	p.V304A	4	76523370	76523370	Missense_Mutation	SNP	A	G
HSC-2	CDKL3		5	133541415	133541419	3'UTR	Del	TTTTG	-
SNU-46	CDKL3	p.K534E	5	133640117	133640117	Missense_Mutation	SNP	T	C
PE-CA-PJ49	CDKL5	p.N363Y	X	18622131	18622131	Missense_Mutation	SNP	A	T
SNU-1076	CDKL5	p.S232Y	X	18606214	18606214	Missense_Mutation	SNP	C	A
CAL-27	CDKN1A	p.E90*	6	36652044	36652044	Nonsense_Mutation	SNP	G	T
YD-8	CDKN1A		6	36653580	36653580	3'UTR	SNP	C	T
HSC-2	CDKN2A	p.A80fs	9	21994212	21994216	Frame_Shift_Del	Del	GGCGC	-
HSC-3	CDKN2A		9	21971000	21971000	3'UTR	SNP	C	A
HSC-4	CDKN2A	p.P135L	9	21971120	21971120	Missense_Mutation	SNP	G	A
SNU-1214	CDKN2A	p.P135L	9	21971120	21971120	Missense_Mutation	SNP	G	A
YD-10B	CDKN2A	p.G166R	9	21971028	21971028	Missense_Mutation	SNP	C	T
BICR18	CDKN2C		1	51435945	51435945	Intron	SNP	T	C
BICR18	CDKN2C		1	51436020	51436020	Intron	SNP	T	C
PE-CA-PJ34 (Clone C12)	CDKN2D	p.G97R	19	10677946	10677946	Missense_Mutation	SNP	C	G
BICR31	CHD1	p.P1684del	5	98192165	98192167	In_Frame_Del	Del	AGG	-	rs79267787;rs61749618
CAL-27	CHD1	p.P1684del	5	98192165	98192167	In_Frame_Del	Del	AGG	-	rs79267787;rs61749618
CAL-33	CHD1	p.P1684del	5	98192165	98192167	In_Frame_Del	Del	AGG	-	rs79267787;rs61749618
Detroit562	CHD1	p.P1684del	5	98192165	98192167	In_Frame_Del	Del	AGG	-	rs79267787;rs61749618
PE-CA-PJ34 (Clone C12)	CHD1	p.P1684del	5	98192165	98192167	In_Frame_Del	Del	AGG	-	rs79267787;rs61749618
PE-CA-PJ49	CHD1	p.P1684del	5	98192165	98192167	In_Frame_Del	Del	AGG	-	rs79267787;rs61749618
PE-CA-PJ49	CHD1	p.K347R	5	98235229	98235229	Missense_Mutation	SNP	T	C
SCC9	CHD1	p.P1684del	5	98192165	98192167	In_Frame_Del	Del	AGG	-	rs79267787;rs61749618
SNU-899	CHD1	p.P1684del	5	98192165	98192167	In_Frame_Del	Del	AGG	-	rs79267787;rs61749618
YD-10B	CHD5	p.S496N	1	6206828	6206828	Missense_Mutation	SNP	C	T
BICR18	CHD8	p.V2030L	14	21859762	21859762	Missense_Mutation	SNP	C	G
Detroit562	CHD8	p.G1178_splice	14	21868773	21868773	Splice_Site_SNP	SNP	T	A
HSC-2	CHD8		14	21853629	21853630	3'UTR	Ins	-	T	rs75170206;rs78520772
HSC-3	CHD8	p.R1529Q	14	21862612	21862612	Missense_Mutation	SNP	C	T
SNU-1041	CHD8		14	21853630	21853630	3'UTR	Del	T	-	rs78520772
SNU-1041	CHD8	p.D1761G	14	21861835	21861835	Missense_Mutation	SNP	T	C
SNU-1041	CHD8	p.R1721H	14	21861955	21861955	Missense_Mutation	SNP	C	T
YD-38	CHD8	p.K2008del	14	21860016	21860018	In_Frame_Del	Del	CTT	-
CAL-27	CHD9	p.2164_2165SS>S	16	53338410	53338412	In_Frame_Del	Del	TTC	-
PE-CA-PJ41 (clone D2)	CHD9	p.2164_2165SS>S	16	53338410	53338412	In_Frame_Del	Del	TTC	-
SCC25	CHD9	p.2164_2165SS>S	16	53338410	53338412	In_Frame_Del	Del	TTC	-
SCC4	CHD9	p.2164_2165SS>S	16	53338410	53338412	In_Frame_Del	Del	TTC	-
YD-38	CHD9	p.H474R	16	53191422	53191422	Missense_Mutation	SNP	A	G
BHY	CHEK2	p.R564Q	22	29083955	29083955	Missense_Mutation	SNP	C	T
BICR18	CHIC2		4	54876132	54876132	3'UTR	Del	C	-	rs4437313
BICR18	CHIC2		4	54876230	54876230	3'UTR	SNP	T	C
BICR18	CHIC2		4	54876256	54876256	3'UTR	SNP	T	C
PE-CA-PJ41 (clone D2)	CHIC2		4	54876131	54876132	3'UTR	Del	AC	-	rs68107873;rs4437313
SCC9	CHIC2		4	54876132	54876132	3'UTR	Del	C	-	rs4437313
YD-10B	CHIC2		4	54876132	54876132	3'UTR	Del	C	-	rs4437313
BICR18	CHL1	p.C278R	3	386376	386376	Missense_Mutation	SNP	T	C
FaDu	CHL1	p.P896H	3	432738	432738	Missense_Mutation	SNP	C	A
PE-CA-PJ34 (Clone C12)	CHL1	p.E977K	3	436390	436390	Missense_Mutation	SNP	G	A
PE-CA-PJ34 (Clone C12)	CHL1	p.T975I	3	436385	436385	Missense_Mutation	SNP	C	T
Detroit562	CHN1	p.T81A	2	175779805	175779805	Missense_Mutation	SNP	T	C
HSC-3	CHRNA5		15	78885615	78885616	3'UTR	Ins	-	TA	rs72534078
SCC9	CHRNA5	p.G464E	15	78885579	78885579	Missense_Mutation	SNP	G	A
SNU-1041	CHRNA5		15	78885615	78885616	3'UTR	Ins	-	TA	rs72534078
SNU-46	CHRNA5		15	78885615	78885616	3'UTR	Ins	-	TA	rs72534078
CAL-27	CHUK	p.K296E	10	101977799	101977799	Missense_Mutation	SNP	T	C
HSC-3	CHUK	p.M507V	10	101961895	101961895	Missense_Mutation	SNP	T	C
BICR56	CIT	p.E1795K	12	120139685	120139685	Missense_Mutation	SNP	C	T
CAL-33	CIT	p.V2053M	12	120127985	120127985	Missense_Mutation	SNP	C	T
YD-10B	CIT	p.G429S	12	120241020	120241020	Missense_Mutation	SNP	C	T
BICR18	CLK1		2	201724821	201724821	Intron	SNP	T	A
BICR18	CLK1		2	201724944	201724944	Intron	SNP	A	C
BICR18	CLK1		2	201724966	201724966	Intron	SNP	G	C
BICR18	CLK1		2	201724986	201724986	Intron	SNP	T	C
BICR18	CLK1		2	201725035	201725042	Intron	Del	ATTCA...	-
SCC15	CLK1	p.N324S	2	201721696	201721696	Missense_Mutation	SNP	T	C
BICR18	CLK4		5	178044306	178044306	Intron	SNP	T	G
BICR18	CLK4		5	178044292	178044292	Intron	SNP	A	T
BICR6	CLP1	p.C131W	11	57427341	57427341	Missense_Mutation	SNP	T	G
SNU-1214	CLPTM1	p.F397V	19	45493709	45493709	Missense_Mutation	SNP	T	G
SNU-1041	CLPTM1L	p.M226_splice	5	1338018	1338018	Splice_Site_Del	Del	C	-
SNU-46	CLTC	p.I820N	17	57752090	57752090	Missense_Mutation	SNP	T	A
BICR18	CLTCL1	p.S408Y	22	19221090	19221090	Missense_Mutation	SNP	G	T
BICR18	CLTCL1	p.V1201_splice	22	19189003	19189004	Splice_Site_Ins	Ins	-	C	rs11386977
BHY	CLTCL1	p.V1201_splice	22	19189003	19189004	Splice_Site_Ins	Ins	-	C	rs11386977
BICR16	CLTCL1	p.V1201_splice	22	19189003	19189004	Splice_Site_Ins	Ins	-	C	rs11386977
BICR31	CLTCL1	p.V1201_splice	22	19189003	19189004	Splice_Site_Ins	Ins	-	C	rs11386977
BICR56	CLTCL1		22	19196673	19196674	Intron	Ins	-	A
BICR56	CLTCL1	p.V1201_splice	22	19189003	19189004	Splice_Site_Ins	Ins	-	C	rs11386977
BICR6	CLTCL1	p.V1201_splice	22	19189003	19189004	Splice_Site_Ins	Ins	-	C	rs11386977
CAL-27	CLTCL1	p.V1201_splice	22	19189003	19189004	Splice_Site_Ins	Ins	-	C	rs11386977
CAL-33	CLTCL1	p.V1201_splice	22	19189003	19189004	Splice_Site_Ins	Ins	-	C	rs11386977
Detroit562	CLTCL1	p.A1306S	22	19184125	19184125	Missense_Mutation	SNP	C	A
Detroit562	CLTCL1	p.V1201_splice	22	19189003	19189004	Splice_Site_Ins	Ins	-	C	rs11386977
FaDu	CLTCL1	p.R1604K	22	19170919	19170919	Missense_Mutation	SNP	C	T
FaDu	CLTCL1	p.V1201_splice	22	19189003	19189004	Splice_Site_Ins	Ins	-	C	rs11386977
Hs 840.T	CLTCL1	p.V1201_splice	22	19189003	19189004	Splice_Site_Ins	Ins	-	C	rs11386977
HSC-2	CLTCL1	p.V1201_splice	22	19189003	19189004	Splice_Site_Ins	Ins	-	C	rs11386977
HSC-3	CLTCL1	p.V335L	22	19222196	19222197	Missense_Mutation	DNP	CA	AT
HSC-3	CLTCL1	p.V1201_splice	22	19189003	19189004	Splice_Site_Ins	Ins	-	C	rs11386977
HSC-4	CLTCL1	p.V1201_splice	22	19189003	19189004	Splice_Site_Ins	Ins	-	C	rs11386977
PE-CA-PJ15	CLTCL1		22	19196673	19196674	Intron	Ins	-	A
PE-CA-PJ15	CLTCL1	p.V1201_splice	22	19189003	19189004	Splice_Site_Ins	Ins	-	C	rs11386977
PE-CA-PJ34 (Clone C12)	CLTCL1	p.V1201_splice	22	19189003	19189004	Splice_Site_Ins	Ins	-	C	rs11386977
PE-CA-PJ41 (clone D2)	CLTCL1	p.V1201_splice	22	19189003	19189004	Splice_Site_Ins	Ins	-	C	rs11386977
SCC15	CLTCL1	p.V1201_splice	22	19189003	19189004	Splice_Site_Ins	Ins	-	C	rs11386977
SCC25	CLTCL1	p.V1201_splice	22	19189003	19189004	Splice_Site_Ins	Ins	-	C	rs11386977
SCC4	CLTCL1	p.V1201_splice	22	19189003	19189004	Splice_Site_Ins	Ins	-	C	rs11386977
SCC9	CLTCL1	p.V1201_splice	22	19189003	19189004	Splice_Site_Ins	Ins	-	C	rs11386977
SNU-1041	CLTCL1	p.V1201_splice	22	19189003	19189004	Splice_Site_Ins	Ins	-	C	rs11386977
SNU-1066	CLTCL1	p.V1201_splice	22	19189003	19189004	Splice_Site_Ins	Ins	-	C	rs11386977
SNU-1076	CLTCL1	p.V1201_splice	22	19189003	19189004	Splice_Site_Ins	Ins	-	C	rs11386977
SNU-1214	CLTCL1		22	19196673	19196674	Intron	Ins	-	A
SNU-1214	CLTCL1	p.V1201_splice	22	19189003	19189004	Splice_Site_Ins	Ins	-	C	rs11386977
SNU-46	CLTCL1	p.V1201_splice	22	19189003	19189004	Splice_Site_Ins	Ins	-	C	rs11386977
SNU-899	CLTCL1	p.V1201_splice	22	19189003	19189004	Splice_Site_Ins	Ins	-	C	rs11386977
YD-10B	CLTCL1	p.V1201_splice	22	19189003	19189004	Splice_Site_Ins	Ins	-	C	rs11386977
YD-38	CLTCL1		22	19196673	19196674	Intron	Ins	-	A
YD-38	CLTCL1	p.V1201_splice	22	19189003	19189004	Splice_Site_Ins	Ins	-	C	rs11386977
YD-8	CLTCL1	p.V1201_splice	22	19189003	19189004	Splice_Site_Ins	Ins	-	C	rs11386977
BICR18	CNBP		3	128889144	128889144	3'UTR	Del	T	-
BICR56	CNTN5	p.E901K	11	100179171	100179171	Missense_Mutation	SNP	G	A
FaDu	CNTN5		11	100179224	100179224	Intron	Del	A	-
BICR6	CNTN6		3	1339681	1339686	Intron	Del	GTTTT...	-
CAL-27	CNTN6		3	1339681	1339686	Intron	Del	GTTTT...	-
CAL-33	CNTN6		3	1339681	1339686	Intron	Del	GTTTT...	-
Detroit562	CNTN6		3	1339681	1339686	Intron	Del	GTTTT...	-
Hs 840.T	CNTN6		3	1339681	1339686	Intron	Del	GTTTT...	-
PE-CA-PJ49	CNTN6		3	1339681	1339686	Intron	Del	GTTTT...	-
PE-CA-PJ49	CNTN6	p.V245L	3	1339647	1339647	Missense_Mutation	SNP	G	C
SCC25	CNTN6		3	1339681	1339686	Intron	Del	GTTTT...	-
SCC9	CNTN6		3	1339681	1339686	Intron	Del	GTTTT...	-
SNU-1066	CNTN6		3	1339681	1339686	Intron	Del	GTTTT...	-
SNU-1076	CNTN6		3	1339681	1339686	Intron	Del	GTTTT...	-
YD-10B	CNTN6		3	1339681	1339686	Intron	Del	GTTTT...	-
CAL-27	COL14A1	p.T1216N	8	121292950	121292950	Missense_Mutation	SNP	C	A
SNU-46	COL14A1	p.L282I	8	121211772	121211772	Missense_Mutation	SNP	C	A
CAL-33	COL18A1	p.GPP1406del	21	46925141	46925149	In_Frame_Del	Del	GGCCC...	-
HSC-2	COL1A1		17	48262833	48262833	3'UTR	SNP	G	T
FaDu	COL3A1	p.L1021I	2	189870953	189870953	Missense_Mutation	SNP	C	A
YD-38	COL3A1	p.G1215S	2	189873767	189873767	Missense_Mutation	SNP	G	A
SNU-1066	CPAMD8		19	17006715	17006716	Intron	Del	CA	-	rs10425334
BICR56	CREB3L2	p.T100del	7	137612914	137612916	In_Frame_Del	Del	TGG	-
FaDu	CREB3L2	p.T100del	7	137612914	137612916	In_Frame_Del	Del	TGG	-
Hs 840.T	CREB3L2	p.T100del	7	137612914	137612916	In_Frame_Del	Del	TGG	-
HSC-2	CREB3L2	p.T100del	7	137612914	137612916	In_Frame_Del	Del	TGG	-
PE-CA-PJ15	CREB3L2	p.T100del	7	137612914	137612916	In_Frame_Del	Del	TGG	-
PE-CA-PJ41 (clone D2)	CREB3L2	p.T100del	7	137612914	137612916	In_Frame_Del	Del	TGG	-
SCC15	CREB3L2	p.T100del	7	137612914	137612916	In_Frame_Del	Del	TGG	-
SCC4	CREB3L2	p.T100del	7	137612914	137612916	In_Frame_Del	Del	TGG	-
SNU-1041	CREB3L2	p.T100del	7	137612914	137612916	In_Frame_Del	Del	TGG	-
YD-10B	CREB3L2	p.T100del	7	137612914	137612916	In_Frame_Del	Del	TGG	-
BICR56	CREBBP	p.Q1928E	16	3779266	3779266	Missense_Mutation	SNP	G	C
BICR56	CREBBP	p.S1761*	16	3779766	3779766	Nonsense_Mutation	SNP	G	C
CAL-27	CREBBP	p.T2390N	16	3777879	3777879	Missense_Mutation	SNP	G	T
HSC-2	CREBBP	p.G761_splice	16	3824568	3824568	Splice_Site_SNP	SNP	A	G
PE-CA-PJ41 (clone D2)	CREBBP	p.Q943*	16	3820624	3820624	Nonsense_Mutation	SNP	G	A
PE-CA-PJ49	CREBBP	p.S1761*	16	3779766	3779766	Nonsense_Mutation	SNP	G	C
BHY	CSF1R		5	149433400	149433401	3'UTR	Ins	-	C	rs66970099;rs78449650
BICR31	CSF1R		5	149433400	149433401	3'UTR	Ins	-	C	rs66970099;rs78449650
PE-CA-PJ34 (Clone C12)	CSF1R		5	149433400	149433401	3'UTR	Ins	-	C	rs66970099;rs78449650
PE-CA-PJ41 (clone D2)	CSF1R		5	149433400	149433401	3'UTR	Ins	-	C	rs66970099;rs78449650
BICR18	CSMD3		8	114449236	114449236	5'UTR	SNP	A	G
BICR18	CSMD3	p.F286L	8	114111044	114111044	Missense_Mutation	SNP	A	C
BHY	CSMD3	p.K3381fs	8	113259328	113259328	Frame_Shift_Del	Del	T	-
BICR56	CSMD3	p.Q2368K	8	113347621	113347621	Missense_Mutation	SNP	G	T
PE-CA-PJ15	CSMD3	p.T3398M	8	113259278	113259278	Missense_Mutation	SNP	G	A
PE-CA-PJ41 (clone D2)	CSMD3	p.Q3603K	8	113243795	113243795	Missense_Mutation	SNP	G	T
PE-CA-PJ49	CSMD3	p.R2748K	8	113316973	113316973	Missense_Mutation	SNP	C	T
SCC25	CSMD3		8	114031240	114031240	Intron	SNP	T	A
SNU-46	CSMD3	p.A3657S	8	113237155	113237155	Missense_Mutation	SNP	C	A
SNU-46	CSMD3	p.R3555P	8	113246670	113246670	Missense_Mutation	SNP	C	G
SNU-46	CSMD3	p.F1153Y	8	113650992	113650993	Missense_Mutation	DNP	GA	AT
SNU-899	CSMD3		8	113236917	113236917	3'UTR	SNP	T	C
YD-10B	CSMD3	p.N2519I	8	113326275	113326275	Missense_Mutation	SNP	T	A
BICR18	CSNK1A1	p.T169P	5	148897392	148897392	Missense_Mutation	SNP	T	G
BICR18	CSNK1D		17	80202645	80202645	Intron	SNP	T	A
BICR18	CSNK1D		17	80202702	80202702	Intron	SNP	A	G
CAL-33	CSNK1D	p.R160S	17	80210979	80210979	Missense_Mutation	SNP	G	T
FaDu	CSNK1D		17	80211147	80211148	Intron	DNP	GG	AA
BICR18	CSNK1G3		5	122950134	122950134	3'UTR	SNP	C	A
BICR18	CSNK1G3		5	122950143	122950143	3'UTR	SNP	T	C
BICR18	CSNK1G3		5	122950173	122950173	3'UTR	SNP	G	A
SNU-899	CSPG4	p.S211P	15	75982775	75982775	Missense_Mutation	SNP	A	G
BHY	CSPP1	p.P549L	8	68030542	68030542	Missense_Mutation	SNP	C	T
SNU-1214	CSPP1	p.P549L	8	68030542	68030542	Missense_Mutation	SNP	C	T
Detroit562	CTBP1	p.H416L	4	1206104	1206104	Missense_Mutation	SNP	T	A
SNU-1076	CTBP1	p.E164K	4	1219205	1219205	Missense_Mutation	SNP	C	T
YD-38	CTBP1	p.A214S	4	1209901	1209902	Missense_Mutation	DNP	CC	AA
BICR18	CTBP2	p.R495H	10	126714845	126714845	Missense_Mutation	SNP	C	T
Detroit562	CTBP2	p.K974fs	10	126678123	126678123	Frame_Shift_Del	Del	T	-
HSC-3	CTBP2	p.K974fs	10	126678123	126678123	Frame_Shift_Del	Del	T	-
PE-CA-PJ49	CTBP2	p.K974fs	10	126678123	126678123	Frame_Shift_Del	Del	T	-
SCC15	CTBP2	p.K974fs	10	126678123	126678123	Frame_Shift_Del	Del	T	-
SCC25	CTBP2	p.K974fs	10	126678123	126678123	Frame_Shift_Del	Del	T	-
SNU-1214	CTBP2	p.K974fs	10	126678123	126678123	Frame_Shift_Del	Del	T	-
SNU-899	CTBP2	p.K974fs	10	126678123	126678123	Frame_Shift_Del	Del	T	-
PE-CA-PJ34 (Clone C12)	CTDSPL	p.L253I	3	38022284	38022284	Missense_Mutation	SNP	C	A
BICR18	CTNNA2	p.H230N	2	80101304	80101304	Missense_Mutation	SNP	C	A
BICR56	CTNNA2	p.D145N	2	80085273	80085273	Missense_Mutation	SNP	G	A
SCC9	CTNNA2		2	80816295	80816295	Intron	SNP	G	A
YD-38	CTNNA2	p.D740V	2	80831228	80831228	Missense_Mutation	SNP	A	T
BICR18	CTNNB1		3	41280837	41280837	3'UTR	SNP	A	G
HSC-2	CTNNB1	p.A622S	3	41277900	41277900	Missense_Mutation	SNP	G	T
HSC-4	CTNNB1	p.D412H	3	41275068	41275068	Missense_Mutation	SNP	G	C
BICR18	CUBN	p.G1381V	10	17061858	17061858	Missense_Mutation	SNP	C	A
FaDu	CUBN	p.R651G	10	17127755	17127755	Missense_Mutation	SNP	G	C	rs117275869
BICR56	CXCL12		10	44873992	44873993	Intron	Ins	-	CT	rs117617571
BICR6	CXCL12		10	44873992	44873993	Intron	Ins	-	CT	rs117617571
CAL-27	CXCL12		10	44873992	44873993	Intron	Ins	-	CT	rs117617571
FaDu	CXCL12		10	44873992	44873993	Intron	Ins	-	CT	rs117617571
HSC-2	CXCL12		10	44873992	44873993	Intron	Ins	-	CT	rs117617571
SCC15	CXCL12		10	44873992	44873993	Intron	Ins	-	CT	rs117617571
SCC9	CXCL12		10	44873992	44873993	Intron	Ins	-	CT	rs117617571
YD-38	CXCL12		10	44873992	44873993	Intron	Ins	-	CT	rs117617571
FaDu	CXCR4	p.L154V	2	136873050	136873050	Missense_Mutation	SNP	G	C
HSC-2	CYB5R4	p.Q15L	6	84569545	84569545	Missense_Mutation	SNP	A	T
YD-38	CYB5R4	p.S385F	6	84649820	84649820	Missense_Mutation	SNP	C	T
CAL-27	CYFIP1	p.I1096M	15	22999416	22999416	Missense_Mutation	SNP	C	G
SNU-899	CYFIP1	p.Y282H	15	22935908	22935908	Missense_Mutation	SNP	T	C
YD-38	CYFIP1	p.V832M	15	22969268	22969268	Missense_Mutation	SNP	G	A
HSC-2	CYLD		16	50821593	50821593	Intron	SNP	G	T
CAL-33	CYP17A1		10	104590394	104590394	3'UTR	SNP	G	T
SNU-46	CYP1A2	p.T438I	15	75047191	75047191	Missense_Mutation	SNP	C	T	rs45486893
BICR18	CYP1B1		2	38297654	38297655	3'UTR	Ins	-	A	rs9341258
CAL-33	CYP1B1		2	38297654	38297655	3'UTR	Ins	-	A	rs9341258
SCC9	CYP1B1		2	38297654	38297655	3'UTR	Ins	-	A	rs9341258
SNU-1214	CYP1B1		2	38297654	38297655	3'UTR	Ins	-	A	rs9341258
CAL-27	CYP24A1	p.R223I	20	52782345	52782345	Missense_Mutation	SNP	C	A
SNU-1214	CYP24A1	p.L147P	20	52789457	52789457	Missense_Mutation	SNP	A	G
SNU-1041	CYP2B6	p.P167A	19	41512824	41512824	Missense_Mutation	SNP	C	G	rs3826711
FaDu	CYP3A4	p.E122K	7	99367813	99367813	Missense_Mutation	SNP	C	T
SCC15	CYP3A4	p.K487fs	7	99355806	99355807	Frame_Shift_Ins	Ins	-	T
BICR18	DAB1		1	57756722	57756722	5'UTR	SNP	A	T
BICR18	DAB1		1	57756734	57756734	5'UTR	SNP	T	C
YD-38	DAB1	p.R56L	1	57611003	57611003	Missense_Mutation	SNP	C	A
BICR18	DACH1		13	72014625	72014626	3'UTR	Ins	-	T	rs117109529
BICR16	DACH1		13	72014625	72014626	3'UTR	Ins	-	T	rs117109529
BICR6	DACH1		13	72014625	72014626	3'UTR	Ins	-	T	rs117109529
HSC-3	DACH1		13	72014625	72014626	3'UTR	Ins	-	T	rs117109529
PE-CA-PJ41 (clone D2)	DACH1		13	72014625	72014626	3'UTR	Ins	-	T	rs117109529
PE-CA-PJ49	DACH1	p.K637R	13	72049942	72049942	Missense_Mutation	SNP	T	C
SCC15	DACH1		13	72014625	72014626	3'UTR	Ins	-	T	rs117109529
SCC4	DACH1		13	72014625	72014626	3'UTR	Ins	-	T	rs117109529
SCC9	DACH1		13	72014625	72014626	3'UTR	Ins	-	T	rs117109529
SNU-1041	DACH1		13	72014625	72014626	3'UTR	Ins	-	T	rs117109529
SNU-1214	DACH1		13	72014625	72014626	3'UTR	Ins	-	T	rs117109529
SNU-899	DACH1		13	72014625	72014626	3'UTR	Ins	-	T	rs117109529
YD-10B	DACH1		13	72014625	72014626	3'UTR	Ins	-	T	rs117109529
Detroit562	DAPK3		19	3969736	3969736	5'UTR	SNP	C	A
HSC-2	DAPK3	p.R290H	19	3959595	3959595	Missense_Mutation	SNP	C	T
YD-10B	DCLK1	p.S291F	13	36445429	36445429	Missense_Mutation	SNP	G	A
YD-10B	DCLK2	p.E474K	4	151153558	151153558	Missense_Mutation	SNP	G	A
BICR18	DDR2	p.D590G	1	162743299	162743299	Missense_Mutation	SNP	A	G
CAL-27	DDR2		1	162750211	162750212	3'UTR	Del	TT	-
HSC-3	DDR2		1	162750211	162750212	3'UTR	Del	TT	-
SCC15	DDR2		1	162750211	162750212	3'UTR	Del	TT	-
SCC4	DDR2		1	162750211	162750212	3'UTR	Del	TT	-
SCC9	DDR2		1	162750211	162750212	3'UTR	Del	TT	-
SNU-1076	DDR2		1	162750211	162750212	3'UTR	Del	TT	-
YD-10B	DDR2		1	162750211	162750211	3'UTR	Del	T	-
BICR56	DDX10	p.Q96*	11	108546361	108546361	Nonsense_Mutation	SNP	C	T
FaDu	DDX10	p.788_789insDD	11	108788634	108788635	In_Frame_Ins	Ins	-	TGATGA
PE-CA-PJ41 (clone D2)	DDX10		11	108535865	108535865	5'UTR	SNP	C	T
BICR18	DDX6		11	118657002	118657002	5'UTR	SNP	G	C
BICR18	DDX6		11	118657036	118657036	5'UTR	SNP	T	G
BICR18	DDX6	p.D262V	11	118630710	118630710	Missense_Mutation	SNP	T	A
BICR18	DDX6	p.I209V	11	118635938	118635938	Missense_Mutation	SNP	T	C
BICR18	DDX6	p.N289_splice	11	118629613	118629614	Splice_Site_Ins	Ins	-	G
YD-10B	DDX6	p.P128L	11	118639047	118639047	Missense_Mutation	SNP	G	A
BICR16	DFFA	p.Q187fs	1	10523556	10523559	Frame_Shift_Del	Del	GACT	-
FaDu	DFFB	p.A204V	1	3786197	3786197	Missense_Mutation	SNP	C	T
CAL-33	DFNA5		7	24783982	24783982	Intron	Del	C	-
HSC-4	DFNA5		7	24738502	24738502	3'UTR	SNP	T	A
SCC4	DFNA5		7	24783982	24783982	Intron	Del	C	-
SCC9	DFNA5		7	24783982	24783982	Intron	Del	C	-
SCC25	DGKB	p.A741V	7	14217680	14217680	Missense_Mutation	SNP	G	A
SNU-1041	DGKB		7	14216330	14216332	Intron	Del	AAC	-
SNU-1066	DGKB	p.K615N	7	14385010	14385010	Missense_Mutation	SNP	C	G
SNU-1076	DGKB		7	14216345	14216346	Intron	Ins	-	AGACT
SNU-1214	DGKB		7	14216345	14216346	Intron	Ins	-	AGACT
YD-10B	DGKB		7	14216345	14216346	Intron	Ins	-	AGACT
YD-8	DHFR	p.G89D	5	79950490	79950490	Missense_Mutation	SNP	C	T
BICR18	DICER1	p.M1L	14	95599795	95599795	Missense_Mutation	SNP	T	A
SCC15	DICER1		14	95599815	95599815	5'UTR	SNP	T	C
SNU-1066	DICER1	p.D989N	14	95572400	95572400	Missense_Mutation	SNP	C	T
SNU-1076	DICER1	p.A1132S	14	95570339	95570339	Missense_Mutation	SNP	C	A
YD-38	DICER1	p.L1571I	14	95562546	95562546	Missense_Mutation	SNP	A	T
BICR31	DLC1	p.R349S	8	13259105	13259105	Missense_Mutation	SNP	C	A
YD-38	DLC1	p.E1288K	8	12947973	12947973	Missense_Mutation	SNP	C	T
SCC15	DLL4	p.G625R	15	41229058	41229058	Missense_Mutation	SNP	G	A
PE-CA-PJ49	DMPK		19	46273463	46273486	3'UTR	Del	CAGCA...	-
YD-38	DMPK	p.V623D	19	46273846	46273846	Missense_Mutation	SNP	A	T
FaDu	DNAH8	p.V1189A	6	38800126	38800126	Missense_Mutation	SNP	T	C
HSC-2	DNAH8	p.D1795N	6	38828308	38828308	Missense_Mutation	SNP	G	A
PE-CA-PJ49	DNMT1	p.I327M	19	10273370	10273370	Missense_Mutation	SNP	A	C	rs61758431
YD-38	DNMT3B	p.R440fs	20	31384616	31384617	Frame_Shift_Ins	Ins	-	G
SNU-1041	DOCK3	p.G1880S	3	51418535	51418535	Missense_Mutation	SNP	G	A
BICR18	DPYD	p.N57S	1	98293733	98293733	Missense_Mutation	SNP	T	C
HSC-2	DRD2	p.N176D	11	113287591	113287591	Missense_Mutation	SNP	T	C
PE-CA-PJ49	DRD2	p.C399F	11	113281585	113281585	Missense_Mutation	SNP	C	A
BHY	DST	p.I3272V	6	56417419	56417419	Missense_Mutation	SNP	T	C
CAL-33	DST		6	56483176	56483176	Intron	SNP	C	T
Detroit562	DST		6	56469162	56469162	Intron	SNP	T	A
HSC-2	DST	p.S678fs	6	56505280	56505299	Frame_Shift_Del	Del	TAAAC...	-
HSC-4	DST	p.M5077V	6	56342232	56342232	Missense_Mutation	SNP	T	C
PE-CA-PJ15	DST	p.E4408Q	6	56366479	56366479	Missense_Mutation	SNP	C	G
PE-CA-PJ15	DST	p.V3368F	6	56417131	56417131	Missense_Mutation	SNP	C	A
YD-10B	DST	p.V1331fs	6	56496060	56496061	Frame_Shift_Ins	Ins	-	C
YD-10B	DST	p.V2647A	6	56426119	56426119	Missense_Mutation	SNP	A	G
SNU-1066	DSTYK	p.P705L	1	205128799	205128799	Missense_Mutation	SNP	G	A
BICR16	DTX1	p.RRRR164del	12	113515459	113515470	In_Frame_Del	Del	CGCCG...	-
BICR18	DUSP6	p.S17C	12	89745768	89745768	Missense_Mutation	SNP	T	A
PE-CA-PJ41 (clone D2)	DVL1	p.Q544del	1	1273364	1273366	In_Frame_Del	Del	CTG	-
BHY	DYRK1A		21	38884966	38884967	3'UTR	Ins	-	T	rs72430212
BICR16	DYRK1A		21	38884966	38884967	3'UTR	Ins	-	T	rs72430212
CAL-33	DYRK1A		21	38884966	38884967	3'UTR	Ins	-	T	rs72430212
HSC-3	DYRK1A		21	38884966	38884967	3'UTR	Ins	-	T	rs72430212
SCC9	DYRK1A		21	38884966	38884967	3'UTR	Ins	-	T	rs72430212
YD-10B	DYRK1A		21	38884966	38884967	3'UTR	Ins	-	T	rs72430212
YD-8	DYRK1A		21	38884966	38884967	3'UTR	Ins	-	T	rs72430212
PE-CA-PJ15	DYRK1B		19	40316325	40316325	3'UTR	SNP	T	C
Detroit562	DYRK4	p.G415G	12	4714198	4714198	Silent	SNP	C	G
BHY	EDN1		6	12290729	12290729	5'UTR	Del	A	-
BICR31	EDN1		6	12290729	12290729	5'UTR	Del	A	-
Hs 840.T	EDN1		6	12290729	12290729	5'UTR	Del	A	-
PE-CA-PJ41 (clone D2)	EDN1		6	12296150	12296151	Intron	Ins	-	T	rs66570617
SCC4	EDN1		6	12290729	12290729	5'UTR	Del	A	-
SCC4	EDN1		6	12296150	12296151	Intron	Ins	-	T	rs66570617
SCC9	EDN1		6	12290729	12290729	5'UTR	Del	A	-
SNU-1041	EDN1		6	12290729	12290729	5'UTR	Del	A	-
SCC25	EEF2K	p.D584N	16	22278183	22278183	Missense_Mutation	SNP	G	A
BHY	EGF	p.E1134fs	4	110932389	110932390	Frame_Shift_Ins	Ins	-	C	rs11569144
BICR31	EGF	p.L1185F	4	110932540	110932540	Missense_Mutation	SNP	C	T
SNU-899	EGF	p.E1134fs	4	110932389	110932390	Frame_Shift_Ins	Ins	-	C	rs11569144
YD-38	EGF	p.E1134fs	4	110932389	110932390	Frame_Shift_Ins	Ins	-	C	rs11569144
YD-8	EGF	p.E1134fs	4	110932389	110932390	Frame_Shift_Ins	Ins	-	C	rs11569144
BICR18	EHBP1	p.A1049E	2	63221066	63221066	Missense_Mutation	SNP	C	A
HSC-4	EHBP1	p.E975Q	2	63217952	63217952	Missense_Mutation	SNP	G	C
YD-38	EHBP1	p.S548N	2	63175519	63175519	Missense_Mutation	SNP	G	A
CAL-33	EIF2AK1	p.K400M	7	6078223	6078223	Missense_Mutation	SNP	T	A
YD-38	EIF2AK1		7	6064007	6064008	3'UTR	Ins	-	AGA	rs71812014
PE-CA-PJ41 (clone D2)	EIF2AK2		2	37334185	37334186	3'UTR	Ins	-	A	rs66470022
SNU-899	EIF2AK3	p.V248I	2	88892815	88892815	Missense_Mutation	SNP	C	T
BICR18	EIF2AK4	p.L1618F	15	40326607	40326607	Missense_Mutation	SNP	A	C
BICR56	EIF2AK4	p.I1034M	15	40293368	40293368	Missense_Mutation	SNP	C	G
HSC-4	EIF2AK4	p.C521R	15	40265116	40265116	Missense_Mutation	SNP	T	C
YD-38	EIF2AK4		15	40284449	40284449	Intron	SNP	A	C
BICR18	EIF2S1		14	67850216	67850216	3'UTR	SNP	T	C
BICR18	EIF2S1		14	67850228	67850228	3'UTR	SNP	A	G
BICR18	EIF2S1	p.P92S	14	67841217	67841217	Missense_Mutation	SNP	C	T
BICR18	EIF2S1	p.C98S	14	67841236	67841236	Missense_Mutation	SNP	G	C
BICR18	EIF3A		10	120795444	120795444	3'UTR	SNP	A	G
BICR18	EIF3A		10	120795460	120795460	3'UTR	SNP	C	T
BICR18	EIF3A		10	120795470	120795470	3'UTR	SNP	T	C
Detroit562	EIF3A	p.R842Q	10	120809446	120809446	Missense_Mutation	SNP	C	T
SCC15	EIF3A	p.Y157C	10	120832473	120832473	Missense_Mutation	SNP	T	C
SNU-1041	EIF3A	p.W246C	10	120830401	120830401	Missense_Mutation	SNP	C	A
SNU-46	EIF3A	p.F977L	10	120802103	120802103	Missense_Mutation	SNP	A	G
BICR18	EIF4A2		3	186507060	186507060	3'UTR	SNP	T	C
BICR18	EIF4A2		3	186507079	186507079	3'UTR	SNP	G	A
FaDu	EIF4B	p.R550H	12	53433079	53433079	Missense_Mutation	SNP	G	A
BICR16	EIF4E		4	99808137	99808141	Intron	Del	TTAAA	-
BICR56	EIF4E		4	99808137	99808141	Intron	Del	TTAAA	-
Hs 840.T	EIF4E		4	99808137	99808141	Intron	Del	TTAAA	-
PE-CA-PJ49	EIF4E		4	99808137	99808141	Intron	Del	TTAAA	-
SCC15	EIF4E		4	99808137	99808141	Intron	Del	TTAAA	-
SCC9	EIF4E		4	99808137	99808141	Intron	Del	TTAAA	-
FaDu	EIF4G1		3	184038642	184038642	Intron	SNP	G	T
SCC15	EIF4G1	p.E306D	3	184039269	184039269	Missense_Mutation	SNP	A	T
SNU-46	EIF4G1	p.I178S	3	184037564	184037564	Missense_Mutation	SNP	T	G
SNU-1214	EIF5A	p.K27R	17	7212944	7212944	Missense_Mutation	SNP	A	G
SNU-46	ELL		19	18632881	18632881	5'UTR	Del	C	-
SNU-1214	EML4	p.I505M	2	42528406	42528406	Missense_Mutation	SNP	C	G
CAL-33	EP300		22	41574970	41574972	3'UTR	Del	GTA	-	rs76489032
PE-CA-PJ41 (clone D2)	EP300		22	41574970	41574972	3'UTR	Del	GTA	-	rs76489032
PE-CA-PJ49	EP300		22	41574970	41574972	3'UTR	Del	GTA	-	rs76489032
SCC15	EP300		22	41574970	41574972	3'UTR	Del	GTA	-	rs76489032
SNU-46	EPHA1	p.R138Q	7	143098436	143098436	Missense_Mutation	SNP	C	T
SNU-899	EPHA1	p.R916*	7	143088819	143088819	Nonsense_Mutation	SNP	G	A
SCC4	EPHA2	p.R357H	1	16464590	16464590	Missense_Mutation	SNP	C	T
BICR18	EPHA3		3	89156791	89156791	5'UTR	SNP	C	A
YD-38	EPHA3		3	89156764	89156764	5'UTR	SNP	T	C
BICR18	EPHA5		4	66189753	66189754	3'UTR	Ins	-	T	rs67487372
BHY	EPHA5		4	66197592	66197592	Intron	SNP	G	A
FaDu	EPHA5	p.V426I	4	66356221	66356221	Missense_Mutation	SNP	C	T
BICR18	EPHA6	p.S471T	3	96962937	96962937	Missense_Mutation	SNP	G	C
BHY	EPHA6		3	97367230	97367231	Intron	Ins	-	A	rs115253553
BICR16	EPHA6		3	97367230	97367231	Intron	Ins	-	A	rs115253553
BICR56	EPHA6		3	97367230	97367231	Intron	Ins	-	A	rs115253553
BICR6	EPHA6		3	97467610	97467611	3'UTR	Ins	-	CT
CAL-27	EPHA6	p.L643F	3	97194228	97194228	Missense_Mutation	SNP	C	T
CAL-33	EPHA6		3	97367230	97367231	Intron	Ins	-	A	rs115253553
Detroit562	EPHA6		3	97367230	97367231	Intron	Ins	-	A	rs115253553
FaDu	EPHA6		3	97185317	97185317	Intron	SNP	A	G
Hs 840.T	EPHA6		3	97467610	97467611	3'UTR	Ins	-	CT
HSC-2	EPHA6		3	97367230	97367231	Intron	Ins	-	A	rs115253553
HSC-4	EPHA6		3	97367230	97367231	Intron	Ins	-	A	rs115253553
PE-CA-PJ15	EPHA6		3	97367230	97367231	Intron	Ins	-	A	rs115253553
PE-CA-PJ34 (Clone C12)	EPHA6		3	97367230	97367231	Intron	Ins	-	A	rs115253553
PE-CA-PJ41 (clone D2)	EPHA6		3	97367230	97367231	Intron	Ins	-	A	rs115253553
PE-CA-PJ49	EPHA6		3	97367230	97367231	Intron	Ins	-	A	rs115253553
SCC25	EPHA6		3	97367230	97367231	Intron	Ins	-	A	rs115253553
SCC4	EPHA6		3	97367230	97367231	Intron	Ins	-	A	rs115253553
SCC9	EPHA6		3	97367230	97367231	Intron	Ins	-	A	rs115253553
SNU-1041	EPHA6		3	97367230	97367231	Intron	Ins	-	A	rs115253553
SNU-1076	EPHA6		3	97367230	97367231	Intron	Ins	-	A	rs115253553
SNU-1214	EPHA6		3	97367230	97367231	Intron	Ins	-	A	rs115253553
SNU-46	EPHA6		3	97367230	97367231	Intron	Ins	-	A	rs115253553
SNU-899	EPHA6		3	97367230	97367231	Intron	Ins	-	A	rs115253553
YD-10B	EPHA6		3	97367230	97367231	Intron	Ins	-	A	rs115253553
YD-10B	EPHA6	p.K676N	3	97198162	97198162	Missense_Mutation	SNP	G	T
YD-38	EPHA6		3	97367230	97367231	Intron	Ins	-	A	rs115253553
YD-8	EPHA6		3	97367230	97367231	Intron	Ins	-	A	rs115253553
BICR18	EPHA7	p.I209V	6	94120426	94120426	Missense_Mutation	SNP	T	C
SNU-1214	EPHA7	p.R488L	6	93979365	93979365	Missense_Mutation	SNP	C	A
SCC25	EPHA8	p.R884C	1	22927502	22927502	Missense_Mutation	SNP	C	T
FaDu	EPHB1	p.V562I	3	134884908	134884908	Missense_Mutation	SNP	G	A
SNU-1214	EPHB1	p.A746D	3	134920422	134920422	Missense_Mutation	SNP	C	A
SCC4	EPHB3	p.A474E	3	184295197	184295197	Missense_Mutation	SNP	C	A
Hs 840.T	EPHB6		7	142568771	142568771	3'UTR	Del	C	-
BICR18	EPS15		1	51887589	51887589	Intron	SNP	T	C
BICR18	EPS15		1	51887629	51887630	Intron	DNP	AG	GT
BICR18	EPS15	p.I321T	1	51906097	51906097	Missense_Mutation	SNP	A	G
FaDu	ERBB3		12	56492212	56492212	Intron	SNP	G	A
BICR31	ERCC2		19	45854758	45854758	3'UTR	SNP	G	A
PE-CA-PJ34 (Clone C12)	ERCC2		19	45854768	45854768	3'UTR	Del	G	-
SNU-1041	ERCC5	p.A1240S	13	103519018	103519018	Missense_Mutation	SNP	G	T
SCC15	ERCC6	p.A211T	10	50736484	50736484	Missense_Mutation	SNP	C	T
SNU-1041	ERCC6	p.R735L	10	50686482	50686482	Missense_Mutation	SNP	C	A
CAL-33	ERG	p.I402N	21	39755581	39755581	Missense_Mutation	SNP	A	T
SCC15	ERG	p.A153T	21	39775584	39775584	Missense_Mutation	SNP	C	T
YD-10B	ERLIN2		8	37602845	37602845	Intron	SNP	G	A
CAL-27	ESR1	p.R158H	6	152163752	152163752	Missense_Mutation	SNP	G	A
SCC4	ESR2		14	64701527	64701527	Intron	SNP	G	A
BICR18	ETV1		7	14028708	14028708	5'UTR	Del	A	-	rs77190713
BICR18	ETV1		7	14028744	14028744	5'UTR	SNP	A	G
BHY	ETV1		7	14028708	14028708	5'UTR	Del	A	-	rs77190713
BHY	ETV1	p.Q52E	7	14026290	14026290	Missense_Mutation	SNP	G	C
BICR31	ETV1		7	14028708	14028708	5'UTR	Del	A	-	rs77190713
BICR56	ETV1		7	14028708	14028708	5'UTR	Del	A	-	rs77190713
CAL-27	ETV1		7	14028708	14028708	5'UTR	Del	A	-	rs77190713
Detroit562	ETV1		7	14028708	14028708	5'UTR	Del	A	-	rs77190713
HSC-2	ETV1		7	14028708	14028708	5'UTR	Del	A	-	rs77190713
HSC-3	ETV1		7	14028708	14028708	5'UTR	Del	A	-	rs77190713
HSC-4	ETV1		7	14028708	14028708	5'UTR	Del	A	-	rs77190713
PE-CA-PJ15	ETV1		7	14028708	14028708	5'UTR	Del	A	-	rs77190713
PE-CA-PJ34 (Clone C12)	ETV1		7	14028708	14028708	5'UTR	Del	A	-	rs77190713
PE-CA-PJ41 (clone D2)	ETV1		7	14028708	14028708	5'UTR	Del	A	-	rs77190713
SNU-1066	ETV1		7	14028708	14028708	5'UTR	Del	A	-	rs77190713
YD-10B	ETV1		7	14028708	14028708	5'UTR	Del	A	-	rs77190713
YD-38	ETV1		7	14028708	14028708	5'UTR	Del	A	-	rs77190713
YD-8	ETV1		7	14028708	14028708	5'UTR	Del	A	-	rs77190713
BICR18	EWSR1		22	29687484	29687485	Intron	DNP	CC	TG
BICR18	EWSR1		22	29688083	29688083	Intron	SNP	A	G
BICR18	EWSR1		22	29688085	29688085	Intron	SNP	G	T
BICR18	EWSR1	p.S230R	22	29683000	29683000	Missense_Mutation	SNP	A	C
BICR18	EWSR1	p.G317S	22	29684732	29684732	Missense_Mutation	SNP	G	A
BICR18	EWSR1	p.M330L	22	29684771	29684771	Missense_Mutation	SNP	A	C
BICR18	EXT1	p.V293L	8	119122409	119122410	Missense_Mutation	DNP	CA	AG
BHY	EXT1		8	118811869	118811869	3'UTR	SNP	G	C
BICR16	EXT1		8	118811807	118811807	3'UTR	Del	T	-
BICR56	EXT1		8	118811807	118811807	3'UTR	Del	T	-
CAL-27	EXT1		8	118811807	118811807	3'UTR	Del	T	-
CAL-33	EXT1		8	118811807	118811807	3'UTR	Del	T	-
PE-CA-PJ15	EXT1	p.T408K	8	118842530	118842530	Missense_Mutation	SNP	G	T
PE-CA-PJ34 (Clone C12)	EXT1		8	118811807	118811807	3'UTR	Del	T	-
PE-CA-PJ49	EXT1		8	118811807	118811807	3'UTR	Del	T	-
SCC9	EXT1		8	118811807	118811807	3'UTR	Del	T	-
SNU-1214	EXT1		8	118811770	118811770	3'UTR	SNP	G	A
YD-10B	EXT1		8	118811807	118811807	3'UTR	Del	T	-
Hs 840.T	F8	p.R2228P	X	154090033	154090033	Missense_Mutation	SNP	C	G
HSC-2	F8	p.D371N	X	154194861	154194861	Missense_Mutation	SNP	C	T
SNU-1076	F8	p.V2242M	X	154088883	154088883	Missense_Mutation	SNP	C	T
YD-8	F8	p.C1877R	X	154132757	154132757	Missense_Mutation	SNP	A	G
Hs 840.T	FAM118A		22	45736388	45736388	3'UTR	SNP	C	T
SNU-899	FAM118A		22	45736388	45736388	3'UTR	SNP	C	T
FaDu	FAM132A	p.R257K	1	1178255	1178255	Missense_Mutation	SNP	C	T
HSC-2	FAM132A		1	1177919	1177919	3'UTR	Del	T	-
CAL-27	FANCA		16	89865404	89865404	Intron	SNP	C	T	rs45494792
SNU-46	FANCA		16	89882493	89882493	Intron	SNP	A	C
BICR31	FANCC		9	97863893	97863893	3'UTR	SNP	T	C	rs55687573
Hs 840.T	FANCC		9	97863776	97863776	3'UTR	SNP	A	C
SNU-1214	FANCC		9	97863783	97863783	3'UTR	SNP	A	G
BICR31	FANCD2		3	10143086	10143087	3'UTR	Ins	-	A
BICR31	FANCD2		3	10081718	10081720	Intron	Del	TTT	-
BICR56	FANCD2		3	10143086	10143087	3'UTR	Ins	-	A
YD-10B	FANCD2		3	10143086	10143087	3'UTR	Ins	-	A
PE-CA-PJ49	FANCG	p.G59_splice	9	35078735	35078735	Splice_Site_SNP	SNP	T	C
FaDu	FANCL	p.M252V	2	58390605	58390605	Missense_Mutation	SNP	T	C
BICR31	FANCM	p.E926A	14	45644734	45644734	Missense_Mutation	SNP	A	C
FaDu	FANCM	p.S1618*	14	45658078	45658078	Nonsense_Mutation	SNP	C	G
BHY	FASN	p.E2129*	17	80039498	80039498	Nonsense_Mutation	SNP	C	A
SNU-899	FASN	p.A2398S	17	80037439	80037439	Missense_Mutation	SNP	C	A
SNU-1076	FBN1	p.S712I	15	48791214	48791214	Missense_Mutation	SNP	C	A
SNU-46	FBN1	p.Y1873H	15	48741019	48741019	Missense_Mutation	SNP	A	G
BICR56	FBN2	p.P2723L	5	127599141	127599141	Missense_Mutation	SNP	G	A
CAL-27	FBN2		5	127595046	127595048	3'UTR	Del	TTA	-
HSC-2	FBN2	p.D892E	5	127686696	127686696	Missense_Mutation	SNP	G	C
HSC-2	FBN2	p.E411_splice	5	127729062	127729062	Splice_Site_SNP	SNP	C	G
YD-38	FBN2	p.V2149A	5	127625639	127625639	Missense_Mutation	SNP	A	G
BICR6	FBXO43	p.G559R	8	101146592	101146592	Missense_Mutation	SNP	C	T
Detroit562	FBXO43	p.E140*	8	101154064	101154064	Nonsense_Mutation	SNP	C	A
HSC-2	FCGR2B	p.L295P	1	161647294	161647294	Missense_Mutation	SNP	T	C
SNU-1076	FCRL4	p.L401F	1	157551369	157551369	Missense_Mutation	SNP	G	A
Hs 840.T	FEV	p.G43V	2	219846978	219846978	Missense_Mutation	SNP	C	A
BICR18	FGFR1OP		6	167453519	167453520	3'UTR	Ins	-	T	rs115519488
BHY	FGFR1OP		6	167453519	167453520	3'UTR	Ins	-	T	rs115519488
BICR16	FGFR1OP		6	167453519	167453520	3'UTR	Ins	-	T	rs115519488
BICR56	FGFR1OP		6	167453519	167453520	3'UTR	Ins	-	T	rs115519488
BICR6	FGFR1OP		6	167453519	167453520	3'UTR	Ins	-	T	rs115519488
CAL-27	FGFR1OP		6	167453519	167453520	3'UTR	Ins	-	T	rs115519488
CAL-33	FGFR1OP		6	167453519	167453520	3'UTR	Ins	-	T	rs115519488
FaDu	FGFR1OP		6	167453519	167453520	3'UTR	Ins	-	T	rs115519488
FaDu	FGFR1OP		6	167453471	167453471	3'UTR	SNP	G	C
Hs 840.T	FGFR1OP		6	167453519	167453520	3'UTR	Ins	-	T	rs115519488
HSC-2	FGFR1OP		6	167453519	167453520	3'UTR	Ins	-	T	rs115519488
HSC-3	FGFR1OP		6	167453519	167453520	3'UTR	Ins	-	T	rs115519488
HSC-4	FGFR1OP		6	167453519	167453520	3'UTR	Ins	-	T	rs115519488
PE-CA-PJ15	FGFR1OP		6	167453519	167453520	3'UTR	Ins	-	T	rs115519488
PE-CA-PJ34 (Clone C12)	FGFR1OP		6	167453519	167453520	3'UTR	Ins	-	T	rs115519488
PE-CA-PJ41 (clone D2)	FGFR1OP		6	167453519	167453520	3'UTR	Ins	-	T	rs115519488
PE-CA-PJ49	FGFR1OP		6	167453519	167453520	3'UTR	Ins	-	T	rs115519488
SCC25	FGFR1OP		6	167453519	167453520	3'UTR	Ins	-	T	rs115519488
SCC4	FGFR1OP		6	167453519	167453520	3'UTR	Ins	-	T	rs115519488
SNU-1066	FGFR1OP		6	167453519	167453520	3'UTR	Ins	-	T	rs115519488
SNU-1076	FGFR1OP		6	167453519	167453520	3'UTR	Ins	-	T	rs115519488
SNU-1214	FGFR1OP		6	167453519	167453520	3'UTR	Ins	-	T	rs115519488
SNU-46	FGFR1OP		6	167453519	167453520	3'UTR	Ins	-	T	rs115519488
SNU-899	FGFR1OP		6	167453519	167453520	3'UTR	Ins	-	T	rs115519488
YD-10B	FGFR1OP		6	167453519	167453520	3'UTR	Ins	-	T	rs115519488
YD-8	FGFR1OP		6	167453519	167453520	3'UTR	Ins	-	T	rs115519488
BICR18	FGFR2		10	123276829	123276829	Intron	SNP	A	G
BICR18	FGFR2		10	123276873	123276873	Intron	SNP	A	G
BICR18	FGFR2		10	123276909	123276909	Intron	SNP	G	A
SNU-899	FGFR2	p.R111S	10	123324995	123324995	Missense_Mutation	SNP	C	G
BHY	FGFR3		4	1809128	1809129	3'UTR	Del	GT	-
BICR16	FGFR3		4	1809128	1809129	3'UTR	Del	GT	-
BICR31	FGFR3		4	1809128	1809129	3'UTR	Del	GT	-
Hs 840.T	FGFR3		4	1809128	1809129	3'UTR	Del	GT	-
HSC-4	FGFR3		4	1809128	1809129	3'UTR	Del	GT	-
PE-CA-PJ15	FGFR3		4	1809128	1809129	3'UTR	Del	GT	-
PE-CA-PJ34 (Clone C12)	FGFR3		4	1809128	1809129	3'UTR	Del	GT	-
PE-CA-PJ41 (clone D2)	FGFR3		4	1809128	1809129	3'UTR	Del	GT	-
PE-CA-PJ49	FGFR3		4	1809128	1809129	3'UTR	Del	GT	-
SCC15	FGFR3		4	1809128	1809129	3'UTR	Del	GT	-
SCC4	FGFR3		4	1809128	1809129	3'UTR	Del	GT	-
SCC9	FGFR3		4	1809128	1809129	3'UTR	Del	GT	-
SNU-1066	FGFR3		4	1809128	1809129	3'UTR	Del	GT	-
SNU-1076	FGFR3		4	1809128	1809129	3'UTR	Del	GT	-
YD-38	FGFR3		4	1809128	1809129	3'UTR	Del	GT	-
HSC-3	FIGF		X	15402140	15402140	5'UTR	SNP	G	A
HSC-2	FIP1L1		4	54245383	54245383	Intron	SNP	A	T
FaDu	FLCN	p.S386*	17	17120402	17120402	Nonsense_Mutation	SNP	G	C
SCC9	FLCN	p.A64V	17	17131261	17131261	Missense_Mutation	SNP	G	A
BICR18	FLI1		11	128564007	128564007	5'UTR	SNP	T	C
BICR18	FLI1		11	128564088	128564088	5'UTR	SNP	G	A
BICR18	FLI1		11	128638217	128638217	Intron	Del	G	-
BICR16	FLI1		11	128638217	128638217	Intron	Del	G	-
BICR31	FLI1		11	128638217	128638217	Intron	Del	G	-
BICR56	FLI1		11	128638217	128638217	Intron	Del	G	-
CAL-33	FLI1		11	128638217	128638217	Intron	Del	G	-
Detroit562	FLI1		11	128638217	128638217	Intron	Del	G	-
FaDu	FLI1		11	128638217	128638217	Intron	Del	G	-
Hs 840.T	FLI1		11	128638217	128638217	Intron	Del	G	-
HSC-2	FLI1		11	128638217	128638217	Intron	Del	G	-
HSC-4	FLI1		11	128638217	128638217	Intron	Del	G	-
PE-CA-PJ15	FLI1		11	128638217	128638217	Intron	Del	G	-
PE-CA-PJ34 (Clone C12)	FLI1		11	128638217	128638217	Intron	Del	G	-
PE-CA-PJ41 (clone D2)	FLI1		11	128638217	128638217	Intron	Del	G	-
PE-CA-PJ49	FLI1		11	128638217	128638217	Intron	Del	G	-
SCC15	FLI1		11	128638217	128638217	Intron	Del	G	-
SCC25	FLI1		11	128638217	128638217	Intron	Del	G	-
SCC4	FLI1		11	128638217	128638217	Intron	Del	G	-
SCC9	FLI1		11	128638217	128638217	Intron	Del	G	-
SNU-1076	FLI1		11	128638217	128638217	Intron	Del	G	-
SNU-1214	FLI1		11	128638217	128638217	Intron	Del	G	-
SNU-46	FLI1		11	128638217	128638217	Intron	Del	G	-
YD-10B	FLI1		11	128638217	128638217	Intron	Del	G	-
YD-38	FLI1		11	128638217	128638217	Intron	Del	G	-
BICR18	FLNA	p.P2641A	X	153577240	153577240	Missense_Mutation	SNP	G	C
BHY	FLNA	p.R2003H	X	153581678	153581678	Missense_Mutation	SNP	C	T
Detroit562	FLNA	p.E82D	X	153599368	153599368	Missense_Mutation	SNP	C	A
HSC-2	FLT4		5	180035183	180035185	Intron	Del	AGT	-
BICR18	FMN2	p.PPLPGAGIPPP939del	1	240370914	240370946	In_Frame_Del	Del	GCCCC...	-	rs4997328;rs4997329
BHY	FMN2	p.C773*	1	240370419	240370419	Nonsense_Mutation	SNP	C	A
BICR31	FMN2	p.G59del	1	240255569	240255571	In_Frame_Del	Del	GGC	-
BICR31	FMN2	p.PPLPGAGIPPP939del	1	240370914	240370946	In_Frame_Del	Del	GCCCC...	-	rs4997328;rs4997329
PE-CA-PJ34 (Clone C12)	FMN2	p.I1710K	1	240635728	240635728	Missense_Mutation	SNP	T	A
SCC15	FMN2	p.PPLPGAGIPPP939del	1	240370914	240370946	In_Frame_Del	Del	GCCCC...	-	rs4997328;rs4997329
SCC25	FMN2	p.PPLPGAGIPPP939del	1	240370914	240370946	In_Frame_Del	Del	GCCCC...	-	rs4997328;rs4997329
SCC4	FMN2	p.P960L	1	240370979	240370979	Missense_Mutation	SNP	C	T
SNU-1076	FMN2	p.PPLPGAGIPPP939del	1	240370914	240370946	In_Frame_Del	Del	GCCCC...	-	rs4997328;rs4997329
SNU-899	FMN2	p.V1491F	1	240493924	240493924	Missense_Mutation	SNP	G	T
YD-8	FMN2	p.F1464L	1	240492709	240492709	Missense_Mutation	SNP	T	C
BICR18	FN1		2	216244182	216244185	Intron	Del	GTAC	-
BICR18	FN1	p.H1765R	2	216245673	216245674	Missense_Mutation	DNP	AT	CC
BHY	FN1	p.I1961N	2	216241226	216241226	Missense_Mutation	SNP	A	T
BICR31	FN1		2	216244182	216244185	Intron	Del	GTAC	-
BICR56	FN1		2	216244182	216244185	Intron	Del	GTAC	-
BICR6	FN1		2	216244182	216244185	Intron	Del	GTAC	-
CAL-27	FN1		2	216244182	216244185	Intron	Del	GTAC	-
CAL-33	FN1		2	216244182	216244185	Intron	Del	GTAC	-
Hs 840.T	FN1		2	216244182	216244185	Intron	Del	GTAC	-
HSC-2	FN1		2	216244182	216244185	Intron	Del	GTAC	-
HSC-4	FN1		2	216244182	216244185	Intron	Del	GTAC	-
PE-CA-PJ15	FN1		2	216244182	216244185	Intron	Del	GTAC	-
PE-CA-PJ34 (Clone C12)	FN1		2	216244182	216244185	Intron	Del	GTAC	-
PE-CA-PJ41 (clone D2)	FN1		2	216244182	216244185	Intron	Del	GTAC	-
PE-CA-PJ49	FN1		2	216244182	216244185	Intron	Del	GTAC	-
SCC15	FN1		2	216244182	216244185	Intron	Del	GTAC	-
SCC4	FN1		2	216244182	216244185	Intron	Del	GTAC	-
SCC9	FN1		2	216244182	216244185	Intron	Del	GTAC	-
SNU-1076	FN1		2	216244182	216244185	Intron	Del	GTAC	-
SNU-1214	FN1		2	216244182	216244185	Intron	Del	GTAC	-
SNU-46	FN1		2	216244182	216244185	Intron	Del	GTAC	-
YD-10B	FN1		2	216244182	216244185	Intron	Del	GTAC	-
YD-38	FN1		2	216244182	216244185	Intron	Del	GTAC	-
SCC9	FNBP1		9	132657927	132657927	Intron	SNP	C	A
YD-8	FNTA	p.I210F	8	42927445	42927445	Missense_Mutation	SNP	A	T
CAL-27	FOS	p.E137K	14	75747278	75747278	Missense_Mutation	SNP	G	A
BICR18	FOXP1		3	71019971	71019971	Intron	SNP	C	G
FaDu	FOXP1		3	71008341	71008342	3'UTR	Ins	-	T	rs11433724;rs114233617
PE-CA-PJ34 (Clone C12)	FOXP1		3	71008341	71008342	3'UTR	Ins	-	T	rs11433724;rs114233617
PE-CA-PJ34 (Clone C12)	FOXP1		3	71019797	71019797	Intron	SNP	A	T
SCC25	FOXP1		3	71008341	71008342	3'UTR	Ins	-	T	rs11433724;rs114233617
SNU-1076	FOXP1		3	71008341	71008342	3'UTR	Ins	-	T	rs11433724;rs114233617
SNU-1214	FOXP1		3	71008341	71008342	3'UTR	Ins	-	T	rs11433724;rs114233617
SNU-46	FOXP1		3	71008341	71008342	3'UTR	Ins	-	T	rs11433724;rs114233617
SNU-899	FOXP1		3	71008341	71008342	3'UTR	Ins	-	T	rs11433724;rs114233617
BICR6	FRK	p.S155A	6	116325043	116325043	Missense_Mutation	SNP	A	C
FaDu	FRS2	p.316_317insAR	12	69968154	69968155	In_Frame_Ins	Ins	-	GTGCCC
SCC4	FSCB	p.ESPSEEPPAEILPPPAE357del	14	44975072	44975122	In_Frame_Del	Del	TTCAG...	-	rs117907661;rs117473622;rs17857204
HSC-2	FURIN	p.R683Q	15	91424771	91424771	Missense_Mutation	SNP	G	A
PE-CA-PJ34 (Clone C12)	FZD1	p.93_94insP	7	90894459	90894460	In_Frame_Ins	Ins	-	CCG
SCC4	FZD1	p.93_94insP	7	90894459	90894460	In_Frame_Ins	Ins	-	CCG
SNU-1214	FZD1	p.G389W	7	90895360	90895360	Missense_Mutation	SNP	G	T
BICR18	GAB1	p.L537P	4	144378857	144378857	Missense_Mutation	SNP	T	C
BICR18	GADD45A		1	68153471	68153471	3'UTR	SNP	A	G
BICR31	GAK	p.D909N	4	860891	860891	Missense_Mutation	SNP	C	T
HSC-3	GAK	p.N183T	4	891924	891924	Missense_Mutation	SNP	T	G
BICR18	GCK	p.T50I	7	44192962	44192962	Missense_Mutation	SNP	G	A
FaDu	GCNT2		6	10556717	10556717	Intron	SNP	G	A	rs55989599
BICR6	GLG1	p.I778F	16	74502948	74502948	Missense_Mutation	SNP	T	A
PE-CA-PJ34 (Clone C12)	GLI3	p.N888H	7	42006009	42006009	Missense_Mutation	SNP	T	G
PE-CA-PJ41 (clone D2)	GLI3	p.A57T	7	42188023	42188023	Missense_Mutation	SNP	C	T
SNU-1076	GLI3	p.K605_splice	7	42012228	42012228	Splice_Site_SNP	SNP	T	G
HSC-4	GLTSCR1	p.E123K	19	48182794	48182794	Missense_Mutation	SNP	G	A
PE-CA-PJ15	GLTSCR1	p.S487*	19	48183887	48183887	Nonsense_Mutation	SNP	C	G
BICR16	GLYATL2	p.E246Q	11	58602051	58602051	Missense_Mutation	SNP	C	G
PE-CA-PJ15	GLYATL2	p.L13P	11	58607048	58607048	Missense_Mutation	SNP	A	G
SCC25	GNAQ		9	80336136	80336136	3'UTR	SNP	T	C
BICR18	GNAS		20	57485932	57485932	3'UTR	SNP	A	G
BICR6	GOLGA5		14	93305931	93305932	3'UTR	Ins	-	AA
SNU-1041	GOLGA5	p.S460R	14	93282655	93282655	Missense_Mutation	SNP	C	G
SNU-1076	GOLGA5	p.S460R	14	93282655	93282655	Missense_Mutation	SNP	C	G
SCC4	GOPC		6	117923464	117923464	5'UTR	SNP	G	A
SNU-1076	GOPC	p.V381I	6	117888134	117888134	Missense_Mutation	SNP	C	T	rs115242892
BICR18	GPC3		X	132888207	132888208	Intron	Ins	-	A
BICR18	GPR112	p.D2657del	X	135474445	135474447	In_Frame_Del	Del	GAT	-	rs3030295
BHY	GPR112	p.D2657del	X	135474445	135474447	In_Frame_Del	Del	GAT	-	rs3030295
BICR6	GPR112	p.D2657del	X	135474445	135474447	In_Frame_Del	Del	GAT	-	rs3030295
CAL-33	GPR112	p.D2657del	X	135474445	135474447	In_Frame_Del	Del	GAT	-	rs3030295
HSC-2	GPR112	p.D2657del	X	135474445	135474447	In_Frame_Del	Del	GAT	-	rs3030295
HSC-3	GPR112	p.D2657del	X	135474445	135474447	In_Frame_Del	Del	GAT	-	rs3030295
HSC-4	GPR112	p.D2657del	X	135474445	135474447	In_Frame_Del	Del	GAT	-	rs3030295
PE-CA-PJ15	GPR112	p.D2657del	X	135474445	135474447	In_Frame_Del	Del	GAT	-	rs3030295
PE-CA-PJ34 (Clone C12)	GPR112	p.D2657del	X	135474445	135474447	In_Frame_Del	Del	GAT	-	rs3030295
PE-CA-PJ41 (clone D2)	GPR112	p.D2657del	X	135474445	135474447	In_Frame_Del	Del	GAT	-	rs3030295
PE-CA-PJ41 (clone D2)	GPR112	p.P1545A	X	135430498	135430498	Missense_Mutation	SNP	C	G
PE-CA-PJ49	GPR112	p.D2657del	X	135474445	135474447	In_Frame_Del	Del	GAT	-	rs3030295
SCC15	GPR112	p.D2657del	X	135474445	135474447	In_Frame_Del	Del	GAT	-	rs3030295
SCC25	GPR112	p.D2657del	X	135474445	135474447	In_Frame_Del	Del	GAT	-	rs3030295
SCC4	GPR112	p.D2657del	X	135474445	135474447	In_Frame_Del	Del	GAT	-	rs3030295
SNU-1041	GPR112	p.D2657del	X	135474445	135474447	In_Frame_Del	Del	GAT	-	rs3030295
SNU-1066	GPR112	p.D2657del	X	135474445	135474447	In_Frame_Del	Del	GAT	-	rs3030295
SNU-1076	GPR112	p.D2657del	X	135474445	135474447	In_Frame_Del	Del	GAT	-	rs3030295
SNU-1214	GPR112	p.D2657del	X	135474445	135474447	In_Frame_Del	Del	GAT	-	rs3030295
SNU-46	GPR112	p.D2657del	X	135474445	135474447	In_Frame_Del	Del	GAT	-	rs3030295
SNU-899	GPR112	p.D2657del	X	135474445	135474447	In_Frame_Del	Del	GAT	-	rs3030295
YD-10B	GPR112	p.D2657del	X	135474445	135474447	In_Frame_Del	Del	GAT	-	rs3030295
YD-38	GPR112	p.D2657del	X	135474445	135474447	In_Frame_Del	Del	GAT	-	rs3030295
YD-8	GPR112	p.D2657del	X	135474445	135474447	In_Frame_Del	Del	GAT	-	rs3030295
BICR56	GPR183	p.L272P	13	99947585	99947585	Missense_Mutation	SNP	A	G
BICR18	GRB2		17	73389719	73389719	5'UTR	SNP	T	C
SCC4	GRB7	p.P21L	17	37898616	37898616	Missense_Mutation	SNP	C	T
BICR18	GRIA3		X	122318386	122318387	Splice_Site_Ins	Ins	-	G	rs66632982
BHY	GRIA3		X	122318386	122318387	Splice_Site_Ins	Ins	-	G	rs66632982
BICR16	GRIA3		X	122318386	122318387	Splice_Site_Ins	Ins	-	G	rs66632982
BICR31	GRIA3		X	122318386	122318387	Splice_Site_Ins	Ins	-	G	rs66632982
BICR56	GRIA3		X	122318386	122318387	Splice_Site_Ins	Ins	-	G	rs66632982
BICR6	GRIA3		X	122318386	122318387	Splice_Site_Ins	Ins	-	G	rs66632982
CAL-27	GRIA3		X	122318386	122318387	Splice_Site_Ins	Ins	-	G	rs66632982
CAL-33	GRIA3		X	122318386	122318387	Splice_Site_Ins	Ins	-	G	rs66632982
Detroit562	GRIA3		X	122318386	122318387	Splice_Site_Ins	Ins	-	G	rs66632982
FaDu	GRIA3		X	122318386	122318387	Splice_Site_Ins	Ins	-	G	rs66632982
Hs 840.T	GRIA3		X	122318386	122318387	Splice_Site_Ins	Ins	-	G	rs66632982
HSC-2	GRIA3		X	122318386	122318387	Splice_Site_Ins	Ins	-	G	rs66632982
HSC-3	GRIA3		X	122318386	122318387	Splice_Site_Ins	Ins	-	G	rs66632982
HSC-4	GRIA3		X	122318386	122318387	Splice_Site_Ins	Ins	-	G	rs66632982
PE-CA-PJ15	GRIA3		X	122318386	122318387	Splice_Site_Ins	Ins	-	G	rs66632982
PE-CA-PJ34 (Clone C12)	GRIA3		X	122318386	122318387	Splice_Site_Ins	Ins	-	G	rs66632982
PE-CA-PJ41 (clone D2)	GRIA3		X	122318386	122318387	Splice_Site_Ins	Ins	-	G	rs66632982
PE-CA-PJ49	GRIA3		X	122318386	122318387	Splice_Site_Ins	Ins	-	G	rs66632982
SCC15	GRIA3		X	122318386	122318387	Splice_Site_Ins	Ins	-	G	rs66632982
SCC25	GRIA3		X	122318386	122318387	Splice_Site_Ins	Ins	-	G	rs66632982
SCC4	GRIA3		X	122318386	122318387	Splice_Site_Ins	Ins	-	G	rs66632982
SCC9	GRIA3		X	122318386	122318387	Splice_Site_Ins	Ins	-	G	rs66632982
SNU-1041	GRIA3		X	122318386	122318387	Splice_Site_Ins	Ins	-	G	rs66632982
SNU-1066	GRIA3		X	122318386	122318387	Splice_Site_Ins	Ins	-	G	rs66632982
SNU-1076	GRIA3		X	122318386	122318387	Splice_Site_Ins	Ins	-	G	rs66632982
SNU-1214	GRIA3		X	122318386	122318387	Splice_Site_Ins	Ins	-	G	rs66632982
SNU-899	GRIA3		X	122318386	122318387	Splice_Site_Ins	Ins	-	G	rs66632982
YD-10B	GRIA3		X	122318386	122318387	Splice_Site_Ins	Ins	-	G	rs66632982
YD-38	GRIA3		X	122318386	122318387	Splice_Site_Ins	Ins	-	G	rs66632982
YD-8	GRIA3		X	122318386	122318387	Splice_Site_Ins	Ins	-	G	rs66632982
BICR18	GRIK1	p.I161V	21	31062111	31062112	Missense_Mutation	DNP	TC	CT
YD-38	GRIK1	p.P601H	21	30953855	30953855	Missense_Mutation	SNP	G	T
BICR18	GRIN2A	p.Q811K	16	9862872	9862872	Missense_Mutation	SNP	G	T
SNU-46	GRIN2A		16	9856958	9856958	3'UTR	SNP	T	C
FaDu	GRIN2B	p.A303T	12	13906354	13906354	Missense_Mutation	SNP	C	T
SNU-1066	GRIN2B	p.R1216H	12	13716525	13716525	Missense_Mutation	SNP	C	T
BICR18	GRK4	p.A214T	4	3015454	3015454	Missense_Mutation	SNP	G	A
Hs 840.T	GRK6		5	176868975	176868975	3'UTR	SNP	C	T
CAL-33	GRK7	p.T262N	3	141499388	141499388	Missense_Mutation	SNP	C	A
SNU-899	GTSE1		22	46722679	46722679	Intron	Del	T	-
BICR18	GUCY1A2	p.N135K	11	106849427	106849427	Missense_Mutation	SNP	G	T
BICR18	GUCY2C		12	14827464	14827466	Intron	Del	ATC	-	rs72525754;rs3083879
BHY	GUCY2C		12	14827464	14827466	Intron	Del	ATC	-	rs72525754;rs3083879
BICR16	GUCY2C		12	14827464	14827466	Intron	Del	ATC	-	rs72525754;rs3083879
BICR56	GUCY2C		12	14827464	14827466	Intron	Del	ATC	-	rs72525754;rs3083879
BICR6	GUCY2C		12	14827464	14827466	Intron	Del	ATC	-	rs72525754;rs3083879
CAL-27	GUCY2C		12	14827464	14827466	Intron	Del	ATC	-	rs72525754;rs3083879
CAL-33	GUCY2C		12	14827464	14827466	Intron	Del	ATC	-	rs72525754;rs3083879
Detroit562	GUCY2C		12	14827464	14827466	Intron	Del	ATC	-	rs72525754;rs3083879
FaDu	GUCY2C		12	14827464	14827466	Intron	Del	ATC	-	rs72525754;rs3083879
Hs 840.T	GUCY2C		12	14827464	14827466	Intron	Del	ATC	-	rs72525754;rs3083879
HSC-2	GUCY2C		12	14827464	14827466	Intron	Del	ATC	-	rs72525754;rs3083879
HSC-3	GUCY2C		12	14827464	14827466	Intron	Del	ATC	-	rs72525754;rs3083879
HSC-4	GUCY2C		12	14827464	14827466	Intron	Del	ATC	-	rs72525754;rs3083879
HSC-4	GUCY2C	p.V621I	12	14796577	14796577	Missense_Mutation	SNP	C	T
PE-CA-PJ15	GUCY2C		12	14827464	14827466	Intron	Del	ATC	-	rs72525754;rs3083879
PE-CA-PJ34 (Clone C12)	GUCY2C		12	14827464	14827466	Intron	Del	ATC	-	rs72525754;rs3083879
PE-CA-PJ41 (clone D2)	GUCY2C		12	14827464	14827466	Intron	Del	ATC	-	rs72525754;rs3083879
PE-CA-PJ41 (clone D2)	GUCY2C	p.R653P	12	14794126	14794126	Missense_Mutation	SNP	C	G
PE-CA-PJ49	GUCY2C		12	14827464	14827466	Intron	Del	ATC	-	rs72525754;rs3083879
SCC15	GUCY2C		12	14827464	14827466	Intron	Del	ATC	-	rs72525754;rs3083879
SCC25	GUCY2C		12	14827464	14827466	Intron	Del	ATC	-	rs72525754;rs3083879
SCC4	GUCY2C		12	14827464	14827466	Intron	Del	ATC	-	rs72525754;rs3083879
SNU-1041	GUCY2C		12	14827464	14827466	Intron	Del	ATC	-	rs72525754;rs3083879
SNU-1214	GUCY2C		12	14827464	14827466	Intron	Del	ATC	-	rs72525754;rs3083879
SNU-46	GUCY2C		12	14827464	14827466	Intron	Del	ATC	-	rs72525754;rs3083879
SNU-899	GUCY2C		12	14765976	14765976	3'UTR	SNP	T	G
SNU-899	GUCY2C		12	14849459	14849459	5'UTR	SNP	C	A
SNU-899	GUCY2C		12	14827464	14827466	Intron	Del	ATC	-	rs72525754;rs3083879
YD-10B	GUCY2C		12	14827464	14827466	Intron	Del	ATC	-	rs72525754;rs3083879
HSC-4	GUCY2F	p.D143Y	X	108718739	108718739	Missense_Mutation	SNP	C	A
YD-38	GUCY2F	p.E929_splice	X	108631890	108631890	Splice_Site_SNP	SNP	T	C	rs56252179
HSC-2	HDAC2		6	114262077	114262080	3'UTR	Del	AAAC	-	rs3217728
SNU-46	HDAC3	p.E397*	5	141004803	141004803	Nonsense_Mutation	SNP	C	A
BHY	HDAC6		X	48661251	48661251	Intron	SNP	A	T
Hs 840.T	HDLBP		2	242192642	242192642	Intron	SNP	G	A
HSC-3	HECW1	p.F733L	7	43484970	43484970	Missense_Mutation	SNP	C	G
FaDu	HEPH	p.P1042H	X	65480021	65480021	Missense_Mutation	SNP	C	A
FaDu	HERC2	p.L2907V	15	28431829	28431829	Missense_Mutation	SNP	G	C
FaDu	HERC2	p.E1670D	15	28474716	28474716	Missense_Mutation	SNP	T	G
HSC-2	HERC2	p.G2615R	15	28443789	28443789	Missense_Mutation	SNP	C	G
PE-CA-PJ41 (clone D2)	HERC2	p.V1279I	15	28483277	28483277	Missense_Mutation	SNP	C	T
SNU-1076	HERC2		15	28362342	28362342	Intron	SNP	G	C
YD-10B	HERC2	p.R2126L	15	28459400	28459400	Missense_Mutation	SNP	C	A
YD-38	HERC2		15	28362366	28362366	Intron	SNP	T	C
CAL-27	HGF	p.D224Y	7	81374392	81374392	Missense_Mutation	SNP	C	A
BICR18	HIF1A		14	62213929	62213930	3'UTR	Ins	-	T	rs67890419
BHY	HIF1A		14	62213929	62213930	3'UTR	Ins	-	T	rs67890419
BICR16	HIF1A		14	62213929	62213930	3'UTR	Ins	-	T	rs67890419
BICR56	HIF1A		14	62213929	62213930	3'UTR	Ins	-	T	rs67890419
BICR6	HIF1A		14	62213929	62213930	3'UTR	Ins	-	T	rs67890419
CAL-27	HIF1A	p.D284H	14	62199209	62199209	Missense_Mutation	SNP	G	C
CAL-27	HIF1A		14	62213929	62213930	3'UTR	Ins	-	T	rs67890419
Detroit562	HIF1A		14	62213929	62213930	3'UTR	Ins	-	T	rs67890419
FaDu	HIF1A		14	62213929	62213930	3'UTR	Ins	-	T	rs67890419
Hs 840.T	HIF1A		14	62213929	62213930	3'UTR	Ins	-	T	rs67890419
HSC-3	HIF1A		14	62213929	62213930	3'UTR	Ins	-	T	rs67890419
HSC-4	HIF1A		14	62213929	62213930	3'UTR	Ins	-	T	rs67890419
PE-CA-PJ34 (Clone C12)	HIF1A		14	62213929	62213930	3'UTR	Ins	-	T	rs67890419
PE-CA-PJ41 (clone D2)	HIF1A		14	62213929	62213930	3'UTR	Ins	-	T	rs67890419
PE-CA-PJ49	HIF1A		14	62213929	62213930	3'UTR	Ins	-	T	rs67890419
SCC15	HIF1A		14	62213929	62213930	3'UTR	Ins	-	T	rs67890419
SCC4	HIF1A		14	62213929	62213930	3'UTR	Ins	-	T	rs67890419
SCC9	HIF1A		14	62213929	62213930	3'UTR	Ins	-	T	rs67890419
SNU-1076	HIF1A		14	62213929	62213930	3'UTR	Ins	-	T	rs67890419
SNU-1214	HIF1A		14	62213929	62213930	3'UTR	Ins	-	T	rs67890419
SNU-46	HIF1A		14	62213929	62213930	3'UTR	Ins	-	T	rs67890419
SNU-899	HIF1A		14	62213929	62213930	3'UTR	Ins	-	T	rs67890419
YD-38	HIF1A		14	62213929	62213930	3'UTR	Ins	-	T	rs67890419
YD-8	HIF1A		14	62213929	62213930	3'UTR	Ins	-	T	rs67890419
BICR31	HIPK1	p.L1090P	1	114515770	114515770	Missense_Mutation	SNP	T	C
HSC-3	HIPK1	p.Q1108E	1	114515823	114515823	Missense_Mutation	SNP	C	G
YD-10B	HIPK2	p.R868W	7	139281578	139281578	Missense_Mutation	SNP	G	A
BICR18	HIPK3	p.K774R	11	33369726	33369726	Missense_Mutation	SNP	A	G
SNU-1214	HIPK3	p.R38S	11	33308074	33308074	Missense_Mutation	SNP	A	C
SCC9	HIPK4	p.F22S	19	40895745	40895745	Missense_Mutation	SNP	A	G
YD-38	HIPK4	p.Q374K	19	40886778	40886778	Missense_Mutation	SNP	G	T
HSC-3	HMMR		5	162918277	162918277	3'UTR	Del	T	-
BICR18	HNF1A		12	121434630	121434631	Intron	Ins	-	TCATTCAT	rs75100977
BHY	HNF1A		12	121434630	121434631	Intron	Ins	-	TCATTCAT	rs75100977
BICR16	HNF1A		12	121434630	121434631	Intron	Ins	-	TCATTCAT	rs75100977
BICR31	HNF1A		12	121434630	121434631	Intron	Ins	-	TCATTCAT	rs75100977
BICR56	HNF1A		12	121434630	121434631	Intron	Ins	-	TCATTCAT	rs75100977
BICR6	HNF1A		12	121434630	121434631	Intron	Ins	-	TCATTCAT	rs75100977
CAL-33	HNF1A		12	121434630	121434631	Intron	Ins	-	TCATTCAT	rs75100977
Detroit562	HNF1A		12	121434630	121434631	Intron	Ins	-	TCATTCAT	rs75100977
FaDu	HNF1A		12	121434630	121434631	Intron	Ins	-	TCATTCAT	rs75100977
Hs 840.T	HNF1A		12	121434630	121434631	Intron	Ins	-	TCATTCAT	rs75100977
HSC-3	HNF1A		12	121434630	121434631	Intron	Ins	-	TCATTCAT	rs75100977
PE-CA-PJ15	HNF1A		12	121434630	121434631	Intron	Ins	-	TCATTCAT	rs75100977
PE-CA-PJ34 (Clone C12)	HNF1A		12	121434630	121434631	Intron	Ins	-	TCATTCAT	rs75100977
PE-CA-PJ41 (clone D2)	HNF1A		12	121434630	121434631	Intron	Ins	-	TCATTCAT	rs75100977
SCC15	HNF1A		12	121434630	121434631	Intron	Ins	-	TCATTCAT	rs75100977
SCC4	HNF1A		12	121434630	121434631	Intron	Ins	-	TCATTCAT	rs75100977
SCC9	HNF1A		12	121434630	121434631	Intron	Ins	-	TCATTCAT	rs75100977
SNU-1076	HNF1A		12	121434630	121434631	Intron	Ins	-	TCATTCAT	rs75100977
SNU-899	HNF1A		12	121434630	121434631	Intron	Ins	-	TCATTCAT	rs75100977
YD-38	HNF1A		12	121434630	121434631	Intron	Ins	-	TCATTCAT	rs75100977
BICR18	HNF1B		17	36104901	36104901	5'UTR	SNP	G	T
BICR18	HNF1B	p.G400S	17	36070519	36070520	Missense_Mutation	DNP	CA	TG
FaDu	HNF1B	p.R177Q	17	36099445	36099445	Missense_Mutation	SNP	C	T
BICR18	HNRNPH1		5	179048159	179048159	Intron	SNP	A	G
BICR18	HNRNPH1		5	179048187	179048187	Intron	SNP	G	A
CAL-33	HNRNPH1		5	179050268	179050268	Intron	SNP	G	A
SNU-1066	HNRNPH1		5	179050174	179050174	Intron	SNP	C	T
SNU-899	HOXC13	p.A324V	12	54339018	54339018	Missense_Mutation	SNP	C	T
BICR18	HOXD10		2	176981493	176981493	5'UTR	SNP	G	C
BICR18	HOXD10		2	176981510	176981510	5'UTR	SNP	A	C
BICR18	HOXD10		2	176981553	176981553	5'UTR	SNP	T	C
SCC9	HRAS	p.L133R	11	533505	533505	Missense_Mutation	SNP	A	C
SNU-899	HSP90AA1	p.KE369del	14	102551255	102551260	In_Frame_Del	Del	TTCTT...	-
BHY	HSP90B1	p.E791del	12	104341188	104341190	In_Frame_Del	Del	GAA	-	rs117491163
BICR16	HSP90B1		12	104341645	104341648	3'UTR	Del	ACTG	-	rs2307842
CAL-33	HSP90B1	p.D368G	12	104335198	104335198	Missense_Mutation	SNP	A	G
HSC-3	HSP90B1	p.E791del	12	104341188	104341190	In_Frame_Del	Del	GAA	-	rs117491163
SNU-1041	HSP90B1	p.E791del	12	104341188	104341190	In_Frame_Del	Del	GAA	-	rs117491163
SNU-1066	HSP90B1	p.E791del	12	104341188	104341190	In_Frame_Del	Del	GAA	-	rs117491163
SNU-1214	HSP90B1	p.E791del	12	104341188	104341190	In_Frame_Del	Del	GAA	-	rs117491163
SNU-899	HSP90B1	p.E791del	12	104341188	104341190	In_Frame_Del	Del	GAA	-	rs117491163
YD-8	HSP90B1	p.E791del	12	104341188	104341190	In_Frame_Del	Del	GAA	-	rs117491163
BICR31	HSPA1B		6	31797769	31797770	3'UTR	Ins	-	AAGTT	rs67206812
BICR18	ICK	p.PSPL369del	6	52878495	52878506	In_Frame_Del	Del	GCAAC...	-
SNU-1066	IDH2	p.Q64H	15	90634800	90634800	Missense_Mutation	SNP	C	A
BICR6	IFNA2	p.L151fs	9	21384875	21384876	Frame_Shift_Del	Del	AG	-
BICR31	IGF1R		15	99192755	99192763	5'UTR	Del	TTTTT...	-
BICR56	IGF1R		15	99192755	99192763	5'UTR	Del	TTTTT...	-
PE-CA-PJ41 (clone D2)	IGF1R		15	99192755	99192763	5'UTR	Del	TTTTT...	-
Hs 840.T	IKBKB		8	42178034	42178034	Intron	SNP	C	T
YD-8	IKBKB	p.G379V	8	42175185	42175185	Missense_Mutation	SNP	G	T
HSC-4	IL17RD		3	57130403	57130403	3'UTR	SNP	T	A
HSC-4	IL17RD	p.A722V	3	57130476	57130476	Missense_Mutation	SNP	G	A
PE-CA-PJ34 (Clone C12)	IL1R2	p.N128S	2	102632383	102632383	Missense_Mutation	SNP	A	G
SNU-1041	IL21R		16	27460779	27460780	3'UTR	Ins	-	TG	rs66690088
FaDu	IL2RA		10	6054712	6054712	3'UTR	SNP	C	T
BICR56	IL6ST	p.S209*	5	55260006	55260006	Nonsense_Mutation	SNP	G	C
SNU-46	IL6ST	p.I336T	5	55253086	55253086	Missense_Mutation	SNP	A	G
BHY	ILK		11	6630029	6630029	Intron	Del	C	-
BICR16	ILK		11	6630029	6630029	Intron	Del	C	-
BICR31	ILK		11	6630029	6630029	Intron	Del	C	-
BICR56	ILK		11	6630029	6630029	Intron	Del	C	-
BICR6	ILK		11	6630029	6630029	Intron	Del	C	-
CAL-27	ILK		11	6630029	6630029	Intron	Del	C	-
CAL-33	ILK		11	6630029	6630029	Intron	Del	C	-
FaDu	ILK		11	6630029	6630029	Intron	Del	C	-
Hs 840.T	ILK		11	6630029	6630029	Intron	Del	C	-
HSC-2	ILK		11	6630029	6630029	Intron	Del	C	-
HSC-3	ILK		11	6630029	6630029	Intron	Del	C	-
HSC-4	ILK		11	6630029	6630029	Intron	Del	C	-
PE-CA-PJ15	ILK		11	6630029	6630029	Intron	Del	C	-
PE-CA-PJ34 (Clone C12)	ILK		11	6630029	6630029	Intron	Del	C	-
PE-CA-PJ41 (clone D2)	ILK		11	6630029	6630029	Intron	Del	C	-
PE-CA-PJ49	ILK		11	6630029	6630029	Intron	Del	C	-
SCC15	ILK		11	6630029	6630029	Intron	Del	C	-
SCC25	ILK		11	6630029	6630029	Intron	Del	C	-
SCC4	ILK		11	6630029	6630029	Intron	Del	C	-
SCC9	ILK		11	6630029	6630029	Intron	Del	C	-
SNU-1041	ILK		11	6630029	6630029	Intron	Del	C	-
SNU-1076	ILK		11	6630029	6630029	Intron	Del	C	-
SNU-1214	ILK		11	6630029	6630029	Intron	Del	C	-
SNU-46	ILK		11	6630029	6630029	Intron	Del	C	-
SNU-899	ILK		11	6630029	6630029	Intron	Del	C	-
YD-10B	ILK		11	6630029	6630029	Intron	Del	C	-
YD-8	ILK		11	6630029	6630029	Intron	Del	C	-
FaDu	INHBA		7	41729111	41729112	3'UTR	Ins	-	T	rs116913029
SCC15	INHBA		7	41729121	41729122	3'UTR	Ins	-	T
YD-10B	INHBA		7	41729121	41729122	3'UTR	Ins	-	T
PE-CA-PJ15	INPP5D	p.G1001E	2	234112798	234112798	Missense_Mutation	SNP	G	A
CAL-33	INSRR	p.W728R	1	156815198	156815198	Missense_Mutation	SNP	A	G
FaDu	IRAK3	p.P466R	12	66641557	66641557	Missense_Mutation	SNP	C	G
Hs 840.T	IRS1	p.E1136K	2	227660049	227660049	Missense_Mutation	SNP	C	T
BICR31	ISG15		1	948846	948847	5'UTR	Ins	-	A	rs33916361
Hs 840.T	ISG15		1	948846	948847	5'UTR	Ins	-	A	rs33916361
CAL-27	ITGA10		1	145525057	145525057	5'UTR	SNP	C	T
CAL-27	ITGA10	p.A760V	1	145536899	145536899	Missense_Mutation	SNP	C	T
FaDu	ITGA7	p.H210N	12	56094725	56094725	Missense_Mutation	SNP	G	T
SCC9	ITGA7	p.V828L	12	56087870	56087870	Missense_Mutation	SNP	C	A
BICR31	ITGAV		2	187542034	187542034	3'UTR	SNP	T	C
BICR31	ITGAV	p.S947T	2	187540565	187540565	Missense_Mutation	SNP	T	A
CAL-33	ITGAV	p.G211_splice	2	187498103	187498103	Splice_Site_SNP	SNP	T	C
PE-CA-PJ41 (clone D2)	ITGAV	p.R618L	2	187523898	187523898	Missense_Mutation	SNP	G	T
CAL-33	ITGB1		10	33197131	33197134	Intron	Del	CTTT	-	rs116966876
HSC-2	ITGB1		10	33197131	33197134	Intron	Del	CTTT	-	rs116966876
SCC4	ITGB1	p.T208I	10	33214962	33214962	Missense_Mutation	SNP	G	A
YD-8	ITGB1		10	33197131	33197134	Intron	Del	CTTT	-	rs116966876
HSC-4	ITGB4		17	73732904	73732904	Intron	Del	C	-
BHY	ITGB8		7	20449664	20449664	3'UTR	SNP	A	G
BHY	ITGB8	p.N474K	7	20441484	20441484	Missense_Mutation	SNP	C	A
HSC-4	ITGB8	p.I716M	7	20449362	20449362	Missense_Mutation	SNP	T	G
BICR18	ITIH5L	p.W359_splice	X	54786186	54786187	Splice_Site_Ins	Ins	-	A
Detroit562	ITK	p.Q188R	5	156649940	156649940	Missense_Mutation	SNP	A	G
BHY	ITPR1	p.R793P	3	4714993	4714993	Missense_Mutation	SNP	G	C
BHY	ITPR2	p.R470_splice	12	26834804	26834805	Splice_Site_Ins	Ins	-	ACTC	rs66696203;rs59199365
BICR16	ITPR2	p.R470_splice	12	26834804	26834805	Splice_Site_Ins	Ins	-	ACTC	rs66696203;rs59199365
BICR56	ITPR2	p.R470_splice	12	26834804	26834805	Splice_Site_Ins	Ins	-	ACTC	rs66696203;rs59199365
CAL-27	ITPR2	p.R470_splice	12	26834804	26834805	Splice_Site_Ins	Ins	-	ACTC	rs66696203;rs59199365
Detroit562	ITPR2	p.R470_splice	12	26834804	26834805	Splice_Site_Ins	Ins	-	ACTC	rs66696203;rs59199365
FaDu	ITPR2	p.R470_splice	12	26834804	26834805	Splice_Site_Ins	Ins	-	ACTC	rs66696203;rs59199365
Hs 840.T	ITPR2	p.R470_splice	12	26834804	26834805	Splice_Site_Ins	Ins	-	ACTC	rs66696203;rs59199365
HSC-2	ITPR2	p.R470_splice	12	26834804	26834805	Splice_Site_Ins	Ins	-	ACTC	rs66696203;rs59199365
HSC-3	ITPR2	p.R470_splice	12	26834804	26834805	Splice_Site_Ins	Ins	-	ACTC	rs66696203;rs59199365
HSC-4	ITPR2	p.R470_splice	12	26834804	26834805	Splice_Site_Ins	Ins	-	ACTC	rs66696203;rs59199365
PE-CA-PJ15	ITPR2	p.R470_splice	12	26834804	26834805	Splice_Site_Ins	Ins	-	ACTC	rs66696203;rs59199365
PE-CA-PJ34 (Clone C12)	ITPR2	p.R470_splice	12	26834804	26834805	Splice_Site_Ins	Ins	-	ACTC	rs66696203;rs59199365
PE-CA-PJ41 (clone D2)	ITPR2	p.R470_splice	12	26834804	26834805	Splice_Site_Ins	Ins	-	ACTC	rs66696203;rs59199365
SCC15	ITPR2	p.R470_splice	12	26834804	26834805	Splice_Site_Ins	Ins	-	ACTC	rs66696203;rs59199365
SCC25	ITPR2	p.R470_splice	12	26834804	26834805	Splice_Site_Ins	Ins	-	ACTC	rs66696203;rs59199365
SCC4	ITPR2	p.R470_splice	12	26834804	26834805	Splice_Site_Ins	Ins	-	ACTC	rs66696203;rs59199365
SCC9	ITPR2	p.R470_splice	12	26834804	26834805	Splice_Site_Ins	Ins	-	ACTC	rs66696203;rs59199365
SNU-1041	ITPR2	p.R470_splice	12	26834804	26834805	Splice_Site_Ins	Ins	-	ACTC	rs66696203;rs59199365
SNU-1066	ITPR2	p.R470_splice	12	26834804	26834805	Splice_Site_Ins	Ins	-	ACTC	rs66696203;rs59199365
SNU-1076	ITPR2	p.R470_splice	12	26834804	26834805	Splice_Site_Ins	Ins	-	ACTC	rs66696203;rs59199365
SNU-1214	ITPR2	p.R470_splice	12	26834804	26834805	Splice_Site_Ins	Ins	-	ACTC	rs66696203;rs59199365
SNU-899	ITPR2	p.L2304H	12	26580880	26580880	Missense_Mutation	SNP	A	T
YD-38	ITPR2	p.R470_splice	12	26834804	26834805	Splice_Site_Ins	Ins	-	ACTC	rs66696203;rs59199365
BICR56	JAG1	p.Y721C	20	10625856	10625856	Missense_Mutation	SNP	T	C
HSC-4	JAG1		20	10619967	10619967	3'UTR	SNP	G	A
BICR18	JARID2		6	15520562	15520562	3'UTR	SNP	T	A
BICR18	JARID2		6	15520529	15520529	3'UTR	SNP	T	C
BICR18	JAZF1		7	27872337	27872337	3'UTR	SNP	A	G
BICR18	KALRN		3	124237316	124237316	Intron	SNP	T	G
BICR18	KALRN		3	124237325	124237325	Intron	SNP	T	A
BICR18	KALRN		3	124237472	124237472	Intron	SNP	C	G
BHY	KALRN	p.A915D	3	124149543	124149543	Missense_Mutation	SNP	C	A
HSC-4	KALRN		3	124207194	124207195	Intron	Del	CT	-
SNU-1041	KALRN	p.N2973S	3	124438274	124438274	Missense_Mutation	SNP	A	G	rs16835896
SNU-1066	KALRN		3	124438577	124438577	3'UTR	SNP	G	C	rs11457516
YD-10B	KALRN	p.P1841Q	3	124352757	124352757	Missense_Mutation	SNP	C	A
YD-38	KALRN	p.E2000A	3	124376616	124376616	Missense_Mutation	SNP	A	C	rs112835381
SNU-1214	KCNH2	p.R312C	7	150654573	150654573	Missense_Mutation	SNP	G	A
BICR18	KDM5A		12	395332	395332	Intron	SNP	A	C
BICR18	KDM5A	p.P1645A	12	394762	394763	Missense_Mutation	DNP	GA	CG
FaDu	KDM5A	p.D1104G	12	419036	419036	Missense_Mutation	SNP	T	C
HSC-2	KDM5A	p.T1472K	12	404779	404779	Missense_Mutation	SNP	G	T
YD-10B	KDM5A		12	498268	498268	5'UTR	Del	G	-
BICR18	KDM6A		X	44970787	44970787	3'UTR	SNP	C	T
BICR18	KDM6A	p.P618T	X	44922835	44922835	Missense_Mutation	SNP	C	A
BICR6	KDM6A	p.G727D	X	44928924	44928924	Missense_Mutation	SNP	G	A
CAL-27	KDM6A	p.E1154K	X	44942724	44942724	Missense_Mutation	SNP	G	A
SNU-899	KDM6A	p.T807A	X	44929163	44929163	Missense_Mutation	SNP	A	G
BICR56	KDR	p.R347C	4	55976873	55976873	Missense_Mutation	SNP	G	A
BICR18	KIAA1409	p.L1207F	14	94083512	94083512	Missense_Mutation	SNP	A	C
SNU-1214	KIAA1409	p.D1353G	14	94088102	94088102	Missense_Mutation	SNP	A	G
SNU-46	KIAA1409	p.C801F	14	94053155	94053155	Missense_Mutation	SNP	G	T
SNU-46	KIAA1409	p.R1899_splice	14	94110044	94110044	Splice_Site_SNP	SNP	G	A
YD-38	KIAA1409	p.T2017A	14	94121694	94121694	Missense_Mutation	SNP	A	G
SCC4	KIAA1549	p.I1514L	7	138555914	138555914	Missense_Mutation	SNP	T	G
YD-38	KIAA1549	p.R1863Q	7	138524888	138524888	Missense_Mutation	SNP	C	T
BHY	KIAA2022	p.G670V	X	73962383	73962383	Missense_Mutation	SNP	C	A
FaDu	KIAA2022	p.D823G	X	73961924	73961924	Missense_Mutation	SNP	T	C
PE-CA-PJ41 (clone D2)	KIAA2022	p.E613Q	X	73962555	73962555	Missense_Mutation	SNP	C	G
BICR18	KLK7		19	51480672	51480675	3'UTR	Del	GGTT	-
BHY	KLK7		19	51480672	51480675	3'UTR	Del	GGTT	-
BICR16	KLK7		19	51480672	51480675	3'UTR	Del	GGTT	-
BICR31	KLK7		19	51480672	51480675	3'UTR	Del	GGTT	-
BICR56	KLK7		19	51480672	51480675	3'UTR	Del	GGTT	-
CAL-27	KLK7		19	51480672	51480675	3'UTR	Del	GGTT	-
Detroit562	KLK7		19	51480672	51480675	3'UTR	Del	GGTT	-
FaDu	KLK7		19	51480672	51480675	3'UTR	Del	GGTT	-
Hs 840.T	KLK7		19	51480672	51480675	3'UTR	Del	GGTT	-
HSC-2	KLK7		19	51480672	51480675	3'UTR	Del	GGTT	-
HSC-3	KLK7		19	51480672	51480675	3'UTR	Del	GGTT	-
HSC-4	KLK7		19	51480672	51480675	3'UTR	Del	GGTT	-
PE-CA-PJ15	KLK7		19	51480672	51480675	3'UTR	Del	GGTT	-
PE-CA-PJ34 (Clone C12)	KLK7		19	51480672	51480675	3'UTR	Del	GGTT	-
PE-CA-PJ41 (clone D2)	KLK7		19	51480672	51480675	3'UTR	Del	GGTT	-
PE-CA-PJ49	KLK7		19	51480672	51480675	3'UTR	Del	GGTT	-
SCC15	KLK7		19	51480672	51480675	3'UTR	Del	GGTT	-
SCC4	KLK7		19	51480672	51480675	3'UTR	Del	GGTT	-
SCC9	KLK7		19	51480672	51480675	3'UTR	Del	GGTT	-
SNU-1041	KLK7		19	51480672	51480675	3'UTR	Del	GGTT	-
SNU-1076	KLK7		19	51480672	51480675	3'UTR	Del	GGTT	-
SNU-46	KLK7		19	51480672	51480675	3'UTR	Del	GGTT	-
SNU-899	KLK7		19	51480672	51480675	3'UTR	Del	GGTT	-
YD-38	KLK7		19	51480672	51480675	3'UTR	Del	GGTT	-
Detroit562	KPNA5		6	117002494	117002494	5'UTR	SNP	A	T
YD-8	KRAS	p.G138V	12	25378585	25378585	Missense_Mutation	SNP	C	A
HSC-4	KSR1	p.S272L	17	25919579	25919579	Missense_Mutation	SNP	C	T
HSC-4	KTN1	p.Q875K	14	56119587	56119587	Missense_Mutation	SNP	C	A
PE-CA-PJ41 (clone D2)	LAMA1	p.P596L	18	7036038	7036038	Missense_Mutation	SNP	G	A
SNU-1214	LAMA1	p.L1237Q	18	7010362	7010362	Missense_Mutation	SNP	A	T
SNU-1076	LAMP1		13	113976798	113976798	3'UTR	SNP	C	A
SCC25	LATS1		6	150023309	150023309	5'UTR	SNP	T	G
BHY	LATS2		13	21620222	21620223	5'UTR	Ins	-	A	rs61240127;rs115723063
HSC-3	LATS2		13	21620222	21620223	5'UTR	Ins	-	A	rs61240127;rs115723063
HSC-3	LATS2	p.L699V	13	21557750	21557750	Missense_Mutation	SNP	G	C
HSC-4	LATS2		13	21620222	21620223	5'UTR	Ins	-	A	rs61240127;rs115723063
SNU-1076	LATS2		13	21620222	21620223	5'UTR	Ins	-	A	rs61240127;rs115723063
SNU-46	LATS2		13	21620222	21620223	5'UTR	Ins	-	A	rs61240127;rs115723063
YD-10B	LATS2		13	21620222	21620223	5'UTR	Ins	-	A	rs61240127;rs115723063
YD-38	LATS2		13	21620222	21620223	5'UTR	Ins	-	A	rs61240127;rs115723063
YD-8	LATS2		13	21620222	21620223	5'UTR	Ins	-	A	rs61240127;rs115723063
BHY	LCP1		13	46718669	46718669	Intron	SNP	G	T
SCC4	LDLR	p.H656Y	19	11230888	11230888	Missense_Mutation	SNP	C	T
SCC4	LETM2		8	38265796	38265798	3'UTR	Del	ACT	-
SNU-1076	LETM2	p.L83fs	8	38250402	38250402	Frame_Shift_Del	Del	A	-
CAL-27	LIFR	p.R75C	5	38528862	38528862	Missense_Mutation	SNP	G	A
YD-38	LIMK2	p.Q303K	22	31662047	31662047	Missense_Mutation	SNP	C	A
CAL-27	LMNA		1	156108942	156108942	3'UTR	SNP	C	T
YD-10B	LMNA		1	156106567	156106567	Intron	SNP	C	T
BICR18	LMTK2	p.E1162V	7	97823262	97823262	Missense_Mutation	SNP	A	T
SNU-46	LMTK2	p.L153fs	7	97784077	97784078	Frame_Shift_Ins	Ins	-	G
FaDu	LNX2	p.V660M	13	28122567	28122567	Missense_Mutation	SNP	C	T	rs35562382
HSC-3	LRGUK	p.S266_splice	7	133848148	133848148	Splice_Site_SNP	SNP	G	C
SCC9	LRGUK	p.H796Q	7	133948637	133948637	Missense_Mutation	SNP	C	G
PE-CA-PJ34 (Clone C12)	LRP1	p.E3606K	12	57597068	57597068	Missense_Mutation	SNP	G	A
SNU-1066	LRP1	p.L1444fs	12	57571345	57571345	Frame_Shift_Del	Del	G	-
SNU-46	LRP1	p.G1010V	12	57562956	57562956	Missense_Mutation	SNP	G	T
SNU-46	LRP1	p.H4420Y	12	57605597	57605597	Missense_Mutation	SNP	C	T
BICR16	LRP1B	p.A2374E	2	141356273	141356273	Missense_Mutation	SNP	G	T
CAL-27	LRP1B	p.R799*	2	141763012	141763012	Nonsense_Mutation	SNP	G	A	rs79798812
Detroit562	LRP1B	p.V4412A	2	141027823	141027823	Missense_Mutation	SNP	A	G
FaDu	LRP1B	p.C2057S	2	141459843	141459843	Missense_Mutation	SNP	A	T
PE-CA-PJ41 (clone D2)	LRP1B	p.R2373H	2	141356276	141356276	Missense_Mutation	SNP	C	T
SCC4	LRP1B	p.P3567A	2	141130646	141130646	Missense_Mutation	SNP	G	C
SCC9	LRP1B	p.S3595L	2	141128839	141128839	Missense_Mutation	SNP	G	A
SNU-1066	LRP1B	p.R2101G	2	141459711	141459711	Missense_Mutation	SNP	T	C
PE-CA-PJ15	LRP2	p.A2892V	2	170053444	170053444	Missense_Mutation	SNP	G	A
CAL-33	LRP6		12	12274019	12274019	3'UTR	SNP	C	T
SNU-1214	LRP6	p.K1344T	12	12283767	12283767	Missense_Mutation	SNP	T	G
SNU-899	LRRC2	p.R86T	3	46586612	46586612	Missense_Mutation	SNP	C	G
BICR18	LRRC7		1	70587573	70587573	3'UTR	SNP	A	G
FaDu	LRRC7	p.P901L	1	70504323	70504323	Missense_Mutation	SNP	C	T
SNU-1066	LRRC7	p.G1374S	1	70541763	70541763	Missense_Mutation	SNP	G	A
SNU-899	LRRC7	p.A1202T	1	70505225	70505225	Missense_Mutation	SNP	G	A
BICR18	LRRK2	p.Q600*	12	40668526	40668526	Nonsense_Mutation	SNP	C	T
BICR56	LTK	p.V9fs	15	41805883	41805883	Frame_Shift_Del	Del	C	-
CAL-27	LZTR1	p.V579M	22	21348966	21348966	Missense_Mutation	SNP	G	A
BHY	MAF		16	79628537	79628537	Intron	Del	T	-
BICR56	MAF		16	79628537	79628537	Intron	Del	T	-
BICR6	MAF		16	79628325	79628325	3'UTR	Del	A	-
CAL-33	MAF		16	79628537	79628537	Intron	Del	T	-
Hs 840.T	MAF		16	79628537	79628537	Intron	Del	T	-
HSC-4	MAF		16	79628537	79628537	Intron	Del	T	-
PE-CA-PJ34 (Clone C12)	MAF		16	79628325	79628325	3'UTR	Del	A	-
PE-CA-PJ34 (Clone C12)	MAF		16	79628537	79628537	Intron	Del	T	-
PE-CA-PJ41 (clone D2)	MAF		16	79628325	79628325	3'UTR	Del	A	-
PE-CA-PJ41 (clone D2)	MAF		16	79628537	79628537	Intron	Del	T	-
PE-CA-PJ49	MAF		16	79628537	79628537	Intron	Del	T	-
SCC15	MAF		16	79628537	79628537	Intron	Del	T	-
SCC4	MAF		16	79628537	79628537	Intron	Del	T	-
SCC9	MAF		16	79628537	79628537	Intron	Del	T	-
YD-10B	MAF		16	79628537	79628537	Intron	Del	T	-
YD-38	MAF		16	79628537	79628537	Intron	Del	T	-
BICR16	MAGEB16	p.L210R	X	35820942	35820942	Missense_Mutation	SNP	T	G
SCC4	MAGEB16		X	35820248	35820248	5'UTR	SNP	G	C
BHY	MAK	p.A185T	6	10804063	10804063	Missense_Mutation	SNP	C	T
CAL-33	MAML1		5	179202079	179202079	3'UTR	Del	C	-
YD-10B	MAML1		5	179201911	179201911	3'UTR	SNP	C	A
SCC9	MAML2	p.604_607QQQQ>Q	11	95825375	95825383	In_Frame_Del	Del	TGCTG...	-	rs113349418
YD-8	MAML2	p.604_607QQQQ>Q	11	95825375	95825383	In_Frame_Del	Del	TGCTG...	-	rs113349418
BICR18	MAML3	p.Q767_splice	4	140651585	140651587	Splice_Site_Del	Del	CTG	-
BHY	MAML3	p.Q767_splice	4	140651585	140651587	Splice_Site_Del	Del	CTG	-
BICR16	MAML3	p.Q767_splice	4	140651585	140651587	Splice_Site_Del	Del	CTG	-
BICR31	MAML3	p.Q767_splice	4	140651585	140651587	Splice_Site_Del	Del	CTG	-
BICR56	MAML3	p.Q767_splice	4	140651585	140651587	Splice_Site_Del	Del	CTG	-
BICR6	MAML3	p.Q767_splice	4	140651585	140651587	Splice_Site_Del	Del	CTG	-
CAL-27	MAML3	p.Q767_splice	4	140651585	140651587	Splice_Site_Del	Del	CTG	-
CAL-33	MAML3	p.Q767_splice	4	140651585	140651587	Splice_Site_Del	Del	CTG	-
FaDu	MAML3	p.Q767_splice	4	140651585	140651587	Splice_Site_Del	Del	CTG	-
Hs 840.T	MAML3	p.Q767_splice	4	140651585	140651587	Splice_Site_Del	Del	CTG	-
HSC-2	MAML3	p.Q767_splice	4	140651585	140651587	Splice_Site_Del	Del	CTG	-
HSC-3	MAML3	p.Q767_splice	4	140651585	140651587	Splice_Site_Del	Del	CTG	-
HSC-4	MAML3	p.Q767_splice	4	140651585	140651587	Splice_Site_Del	Del	CTG	-
PE-CA-PJ15	MAML3	p.Q767_splice	4	140651585	140651587	Splice_Site_Del	Del	CTG	-
PE-CA-PJ34 (Clone C12)	MAML3	p.Q767_splice	4	140651585	140651587	Splice_Site_Del	Del	CTG	-
PE-CA-PJ41 (clone D2)	MAML3	p.Q767_splice	4	140651585	140651587	Splice_Site_Del	Del	CTG	-
PE-CA-PJ49	MAML3	p.Q767_splice	4	140651585	140651587	Splice_Site_Del	Del	CTG	-
SCC15	MAML3	p.Q767_splice	4	140651585	140651587	Splice_Site_Del	Del	CTG	-
SCC25	MAML3	p.Q767_splice	4	140651585	140651587	Splice_Site_Del	Del	CTG	-
SCC4	MAML3	p.Q767_splice	4	140651585	140651587	Splice_Site_Del	Del	CTG	-
SCC9	MAML3	p.Q767_splice	4	140651585	140651587	Splice_Site_Del	Del	CTG	-
SNU-1066	MAML3	p.Q767_splice	4	140651585	140651587	Splice_Site_Del	Del	CTG	-
SNU-1214	MAML3	p.Q767_splice	4	140651585	140651587	Splice_Site_Del	Del	CTG	-
SNU-46	MAML3	p.Q767_splice	4	140651585	140651587	Splice_Site_Del	Del	CTG	-
SNU-899	MAML3	p.Q767_splice	4	140651585	140651587	Splice_Site_Del	Del	CTG	-
YD-38	MAML3	p.Q767_splice	4	140651585	140651587	Splice_Site_Del	Del	CTG	-
BICR31	MAP2K1		15	66679649	66679650	5'UTR	Ins	-	C	rs67229745
BICR6	MAP2K1		15	66679649	66679650	5'UTR	Ins	-	C	rs67229745
BICR6	MAP2K1	p.A390T	15	66782939	66782939	Missense_Mutation	SNP	G	A
Hs 840.T	MAP2K1		15	66679649	66679650	5'UTR	Ins	-	C	rs67229745
HSC-2	MAP2K1		15	66679649	66679650	5'UTR	Ins	-	C	rs67229745
HSC-3	MAP2K1	p.Q354H	15	66782095	66782095	Missense_Mutation	SNP	A	C
SNU-1041	MAP2K1		15	66679649	66679650	5'UTR	Ins	-	C	rs67229745
YD-10B	MAP2K1		15	66679649	66679650	5'UTR	Ins	-	C	rs67229745
FaDu	MAP2K3	p.V174M	17	21206498	21206498	Missense_Mutation	SNP	G	A
SNU-1041	MAP2K3	p.A337V	17	21217508	21217508	Missense_Mutation	SNP	C	T
BICR18	MAP2K4		17	12044616	12044616	3'UTR	SNP	A	G
BICR18	MAP2K4		17	12044635	12044635	3'UTR	SNP	A	G
BICR18	MAP2K4		17	12044645	12044645	3'UTR	SNP	C	T
BICR18	MAP2K4		17	12044693	12044693	3'UTR	SNP	T	C
BICR18	MAP2K4		17	12044876	12044876	3'UTR	SNP	T	C
BICR56	MAP2K4	p.R384L	17	12044495	12044495	Missense_Mutation	SNP	G	T
PE-CA-PJ34 (Clone C12)	MAP2K5		15	67951229	67951229	Intron	Del	A	-
SNU-1076	MAP2K5		15	67951229	67951229	Intron	Del	A	-
BICR6	MAP2K6		17	67410977	67410977	5'UTR	SNP	A	G
Hs 840.T	MAP2K6		17	67516341	67516341	Intron	Del	T	-
YD-10B	MAP2K6		17	67516340	67516341	Intron	Ins	-	T
BICR16	MAP3K1	p.T949del	5	56177849	56177851	In_Frame_Del	Del	CAA	-
BICR56	MAP3K1	p.T949del	5	56177849	56177851	In_Frame_Del	Del	CAA	-
BICR6	MAP3K1	p.T949del	5	56177849	56177851	In_Frame_Del	Del	CAA	-
CAL-27	MAP3K1	p.T949del	5	56177849	56177851	In_Frame_Del	Del	CAA	-
CAL-33	MAP3K1	p.T949del	5	56177849	56177851	In_Frame_Del	Del	CAA	-
Detroit562	MAP3K1	p.T949del	5	56177849	56177851	In_Frame_Del	Del	CAA	-
FaDu	MAP3K1	p.T949del	5	56177849	56177851	In_Frame_Del	Del	CAA	-
Hs 840.T	MAP3K1	p.T949del	5	56177849	56177851	In_Frame_Del	Del	CAA	-
HSC-4	MAP3K1	p.T949del	5	56177849	56177851	In_Frame_Del	Del	CAA	-
PE-CA-PJ15	MAP3K1	p.T949del	5	56177849	56177851	In_Frame_Del	Del	CAA	-
PE-CA-PJ34 (Clone C12)	MAP3K1	p.T949del	5	56177849	56177851	In_Frame_Del	Del	CAA	-
SCC15	MAP3K1	p.T949del	5	56177849	56177851	In_Frame_Del	Del	CAA	-
SCC25	MAP3K1	p.T949del	5	56177849	56177851	In_Frame_Del	Del	CAA	-
SCC4	MAP3K1	p.T949del	5	56177849	56177851	In_Frame_Del	Del	CAA	-
SCC9	MAP3K1	p.T949del	5	56177849	56177851	In_Frame_Del	Del	CAA	-
SNU-1066	MAP3K1	p.T949del	5	56177849	56177851	In_Frame_Del	Del	CAA	-
YD-10B	MAP3K1	p.T949del	5	56177849	56177851	In_Frame_Del	Del	CAA	-
YD-38	MAP3K1	p.T949del	5	56177849	56177851	In_Frame_Del	Del	CAA	-
SNU-46	MAP3K13		3	185200333	185200333	3'UTR	SNP	T	A
BICR18	MAP3K14	p.R218_splice	17	43364293	43364294	Splice_Site_Ins	Ins	-	G	rs66766023
BHY	MAP3K14	p.R218_splice	17	43364293	43364294	Splice_Site_Ins	Ins	-	G	rs66766023
BICR16	MAP3K14	p.R218_splice	17	43364293	43364294	Splice_Site_Ins	Ins	-	G	rs66766023
BICR31	MAP3K14	p.R218_splice	17	43364293	43364294	Splice_Site_Ins	Ins	-	G	rs66766023
BICR56	MAP3K14	p.R218_splice	17	43364293	43364294	Splice_Site_Ins	Ins	-	G	rs66766023
CAL-27	MAP3K14	p.R218_splice	17	43364293	43364294	Splice_Site_Ins	Ins	-	G	rs66766023
CAL-33	MAP3K14	p.R218_splice	17	43364293	43364294	Splice_Site_Ins	Ins	-	G	rs66766023
Detroit562	MAP3K14	p.R218_splice	17	43364293	43364294	Splice_Site_Ins	Ins	-	G	rs66766023
FaDu	MAP3K14	p.R218_splice	17	43364293	43364294	Splice_Site_Ins	Ins	-	G	rs66766023
Hs 840.T	MAP3K14	p.R218_splice	17	43364293	43364294	Splice_Site_Ins	Ins	-	G	rs66766023
PE-CA-PJ15	MAP3K14	p.R218_splice	17	43364293	43364294	Splice_Site_Ins	Ins	-	G	rs66766023
PE-CA-PJ34 (Clone C12)	MAP3K14	p.R218_splice	17	43364293	43364294	Splice_Site_Ins	Ins	-	G	rs66766023
PE-CA-PJ41 (clone D2)	MAP3K14	p.R218_splice	17	43364293	43364294	Splice_Site_Ins	Ins	-	G	rs66766023
SCC25	MAP3K14	p.R218_splice	17	43364293	43364294	Splice_Site_Ins	Ins	-	G	rs66766023
SCC4	MAP3K14	p.R218_splice	17	43364293	43364294	Splice_Site_Ins	Ins	-	G	rs66766023
SCC9	MAP3K14	p.R218_splice	17	43364293	43364294	Splice_Site_Ins	Ins	-	G	rs66766023
SNU-1041	MAP3K14	p.R218_splice	17	43364293	43364294	Splice_Site_Ins	Ins	-	G	rs66766023
SNU-1066	MAP3K14	p.R218_splice	17	43364293	43364294	Splice_Site_Ins	Ins	-	G	rs66766023
SNU-1214	MAP3K14	p.R218_splice	17	43364293	43364294	Splice_Site_Ins	Ins	-	G	rs66766023
SNU-46	MAP3K14	p.R218_splice	17	43364293	43364294	Splice_Site_Ins	Ins	-	G	rs66766023
SNU-899	MAP3K14	p.R218_splice	17	43364293	43364294	Splice_Site_Ins	Ins	-	G	rs66766023
YD-10B	MAP3K14	p.R218_splice	17	43364293	43364294	Splice_Site_Ins	Ins	-	G	rs66766023
YD-38	MAP3K14	p.R218_splice	17	43364293	43364294	Splice_Site_Ins	Ins	-	G	rs66766023
SNU-1066	MAP3K3	p.S165Y	17	61744319	61744319	Missense_Mutation	SNP	C	A
SCC4	MAP3K4	p.A1199del	6	161519351	161519353	In_Frame_Del	Del	CTG	-
PE-CA-PJ41 (clone D2)	MAP3K5		6	136878752	136878752	3'UTR	Del	T	-	rs79903899
SNU-1076	MAP3K5		6	136878752	136878752	3'UTR	Del	T	-	rs79903899
SNU-1214	MAP3K5		6	136878751	136878752	3'UTR	Ins	-	T	rs34705939;rs79903899
YD-38	MAP3K5	p.P949L	6	136922951	136922951	Missense_Mutation	SNP	G	A
SCC15	MAP3K6	p.Y751C	1	27686416	27686416	Missense_Mutation	SNP	T	C
BICR18	MAP3K7		6	91226197	91226197	3'UTR	SNP	C	T
YD-8	MAP3K7	p.L219F	6	91263258	91263258	Missense_Mutation	SNP	G	A
FaDu	MAP3K9	p.I479fs	14	71209189	71209198	Frame_Shift_Del	Del	CCGTT...	-
BICR18	MAP4K4	p.V669G	2	102480422	102480422	Missense_Mutation	SNP	T	G
BICR6	MAPK1	p.D167E	22	22153409	22153409	Missense_Mutation	SNP	G	C
SNU-1041	MAPK12	p.P309L	22	50693724	50693724	Missense_Mutation	SNP	G	A
BHY	MAPK14		6	36076345	36076354	3'UTR	Del	GTGTG...	-	rs80147786
FaDu	MAPK14		6	36076345	36076354	3'UTR	Del	GTGTG...	-	rs80147786
HSC-3	MAPK14		6	36076345	36076354	3'UTR	Del	GTGTG...	-	rs80147786
SNU-1214	MAPK14		6	36076345	36076354	3'UTR	Del	GTGTG...	-	rs80147786
SCC9	MAPK4		18	48190226	48190226	5'UTR	SNP	G	A
BICR18	MAPK8		10	49609688	49609688	5'UTR	SNP	T	C
HSC-3	MAPK8	p.D103H	10	49617976	49617976	Missense_Mutation	SNP	G	C
PE-CA-PJ15	MAPKAPK2	p.40_41insP	1	206858675	206858676	In_Frame_Ins	Ins	-	GCC
BICR16	MAPKAPK3		3	50685575	50685575	3'UTR	Del	A	-	rs76026164
BICR6	MAPKAPK3		3	50685575	50685575	3'UTR	Del	A	-	rs76026164
CAL-33	MAPKAPK3		3	50685575	50685575	3'UTR	Del	A	-	rs76026164
Hs 840.T	MAPKAPK3		3	50685575	50685575	3'UTR	Del	A	-	rs76026164
HSC-4	MAPKAPK3		3	50685575	50685575	3'UTR	Del	A	-	rs76026164
SCC15	MAPKAPK3		3	50685575	50685575	3'UTR	Del	A	-	rs76026164
SCC9	MAPKAPK3		3	50685575	50685575	3'UTR	Del	A	-	rs76026164
BICR31	MAPKBP1		15	42111753	42111754	Intron	Ins	-	C	rs3034891
BICR56	MAPKBP1		15	42111753	42111754	Intron	Ins	-	C	rs3034891
Hs 840.T	MAPKBP1		15	42111753	42111754	Intron	Ins	-	C	rs3034891
PE-CA-PJ41 (clone D2)	MAPKBP1		15	42111753	42111754	Intron	Ins	-	C	rs3034891
SCC15	MAPKBP1		15	42111753	42111754	Intron	Ins	-	C	rs3034891
SCC4	MAPKBP1		15	42111753	42111754	Intron	Ins	-	C	rs3034891
BICR16	MARK1		1	220754562	220754562	Intron	SNP	A	G
FaDu	MARK1		1	220754562	220754562	Intron	SNP	A	G
BICR18	MARK2	p.I35M	11	63662681	63662681	Missense_Mutation	SNP	T	G
YD-38	MARK4	p.I312V	19	45781801	45781801	Missense_Mutation	SNP	A	G
CAL-33	MAST4	p.K1269R	5	66459380	66459380	Missense_Mutation	SNP	A	G
PE-CA-PJ15	MAST4	p.R1793I	5	66460952	66460952	Missense_Mutation	SNP	G	T
CAL-33	MASTL	p.A349P	10	27458933	27458933	Missense_Mutation	SNP	G	C
YD-8	MASTL	p.P30L	10	27444444	27444444	Missense_Mutation	SNP	C	T
SNU-1066	MAX	p.R76S	14	65544698	65544698	Missense_Mutation	SNP	C	A
BICR56	MCF2	p.S190L	X	138711903	138711903	Missense_Mutation	SNP	G	A
SCC25	MCM3AP		21	47679107	47679107	Intron	SNP	C	T
PE-CA-PJ41 (clone D2)	MCM3APAS		21	47671275	47671276	3'UTR	Ins	-	AAT	rs67797185
PE-CA-PJ49	MCM3APAS		21	47671275	47671276	3'UTR	Ins	-	AAT	rs67797185
SCC15	MCM3APAS		21	47671275	47671276	3'UTR	Ins	-	AAT	rs67797185
SCC4	MCM3APAS		21	47671275	47671276	3'UTR	Ins	-	AAT	rs67797185
SCC9	MCM3APAS		21	47671275	47671276	3'UTR	Ins	-	AAT	rs67797185
BHY	MCM4	p.T366I	8	48879968	48879968	Missense_Mutation	SNP	C	T
SNU-1076	MCM4		8	48889347	48889347	3'UTR	SNP	G	A
HSC-4	MDM2		12	69202831	69202831	Intron	SNP	G	T
PE-CA-PJ34 (Clone C12)	MDM2		12	69202803	69202803	Intron	SNP	C	A
BICR18	MDM4	p.I130F	1	204506602	204506602	Missense_Mutation	SNP	A	T
HSC-4	MECOM	p.D119H	3	169098995	169098995	Missense_Mutation	SNP	C	G
SCC9	MECOM	p.V327_splice	3	168838998	168838998	Splice_Site_SNP	SNP	C	A
SNU-1066	MECOM		3	168862932	168862937	Intron	Del	ACACA...	-
SNU-46	MECOM		3	169381200	169381201	5'UTR	Ins	-	T
SNU-899	MECOM		3	169381200	169381201	5'UTR	Ins	-	T
BICR18	MED13L	p.K739E	12	116445239	116445239	Missense_Mutation	SNP	T	C
BICR18	MED13L	p.L83F	12	116675334	116675334	Missense_Mutation	SNP	T	G
CAL-33	MED13L	p.D714E	12	116445312	116445312	Missense_Mutation	SNP	G	C
BICR16	MEF2A	p.M125V	15	100211839	100211839	Missense_Mutation	SNP	A	G
FaDu	MERTK	p.V864F	2	112786031	112786031	Missense_Mutation	SNP	G	T
HSC-2	MFSD4		1	205569640	205569640	3'UTR	SNP	C	T
SCC25	MFSD4	p.L391V	1	205561289	205561289	Missense_Mutation	SNP	C	G
SNU-46	MGA		15	42042841	42042841	Intron	SNP	A	T
FaDu	MGC42105		5	43245863	43245863	5'UTR	SNP	G	C
SCC4	MIF		22	24236621	24236621	5'UTR	SNP	C	T
BICR18	MITF	p.P91A	3	69928451	69928451	Missense_Mutation	SNP	C	G
BICR18	MITF	p.N153S	3	69987076	69987076	Missense_Mutation	SNP	A	G
BICR56	MITF		3	70014423	70014423	3'UTR	SNP	G	A
FaDu	MITF	p.R364H	3	70008501	70008501	Missense_Mutation	SNP	G	A
PE-CA-PJ41 (clone D2)	MITF	p.H215N	3	69988309	69988309	Missense_Mutation	SNP	C	A
BICR18	MKNK1		1	47040533	47040533	Intron	SNP	G	A
BHY	MKNK1	p.R32Q	1	47048941	47048941	Missense_Mutation	SNP	C	T
HSC-4	MKNK1	p.R447K	1	47024305	47024305	Missense_Mutation	SNP	C	T
YD-8	MKNK2		19	2038018	2038018	3'UTR	SNP	G	A
Hs 840.T	MLH1	p.A31C	3	37035129	37035130	Missense_Mutation	DNP	GC	TG
HSC-4	MLH1	p.E632K	3	37089172	37089172	Missense_Mutation	SNP	G	A
SNU-1066	MLL	p.M2410I	11	118373837	118373837	Missense_Mutation	SNP	G	T
SNU-1066	MLL	p.E2459K	11	118373982	118373982	Missense_Mutation	SNP	G	A
SNU-46	MLL	p.G3131S	11	118375998	118375998	Missense_Mutation	SNP	G	A
HSC-2	MLL3	p.F4477fs	7	151845580	151845581	Frame_Shift_Ins	Ins	-	A
HSC-2	MLL3	p.Y816fs	7	151945071	151945072	Frame_Shift_Ins	Ins	-	T
HSC-4	MLL3	p.E510Q	7	151949117	151949117	Missense_Mutation	SNP	C	G
PE-CA-PJ34 (Clone C12)	MLL3	p.Y816fs	7	151945071	151945072	Frame_Shift_Ins	Ins	-	T
PE-CA-PJ49	MLL3	p.Y816fs	7	151945071	151945072	Frame_Shift_Ins	Ins	-	T
SCC15	MLL3	p.Y816fs	7	151945071	151945072	Frame_Shift_Ins	Ins	-	T
SCC25	MLL3	p.Y816fs	7	151945071	151945072	Frame_Shift_Ins	Ins	-	T
SCC4	MLL3	p.Y816fs	7	151945071	151945072	Frame_Shift_Ins	Ins	-	T
SCC9	MLL3	p.Y816fs	7	151945071	151945072	Frame_Shift_Ins	Ins	-	T
SNU-1066	MLL3	p.Y816fs	7	151945071	151945072	Frame_Shift_Ins	Ins	-	T
SNU-46	MLL3	p.G4186D	7	151848636	151848636	Missense_Mutation	SNP	C	T
YD-10B	MLL3		7	151834236	151834237	Intron	Ins	-	G	rs72575606
BICR18	MLLT10	p.D213E	10	21906076	21906076	Missense_Mutation	SNP	T	G
CAL-33	MLLT10	p.R704fs	10	22016857	22016857	Frame_Shift_Del	Del	G	-
HSC-3	MLLT10	p.R688C	10	22016808	22016808	Missense_Mutation	SNP	C	T
HSC-4	MLLT10	p.S308*	10	21959505	21959505	Nonsense_Mutation	SNP	C	G
BICR18	MLLT3		9	20620866	20620866	Intron	SNP	T	C
BICR18	MLLT3		9	20620915	20620916	Intron	Ins	-	C
BICR18	MLLT3		9	20620922	20620922	Intron	SNP	T	C
BICR18	MLLT3		9	20620950	20620950	Intron	SNP	G	A
BICR18	MLLT3		9	20620960	20620960	Intron	SNP	G	C
BICR18	MLLT3	p.E231D	9	20414151	20414151	Missense_Mutation	SNP	T	G
PE-CA-PJ49	MLLT3		9	20346377	20346378	3'UTR	Ins	-	A	rs66943046
SNU-1214	MLLT3		9	20346377	20346378	3'UTR	Ins	-	A	rs66943046
PE-CA-PJ49	MLLT4	p.Q474K	6	168298990	168298990	Missense_Mutation	SNP	C	A
YD-10B	MLLT4	p.D240G	6	168276158	168276158	Missense_Mutation	SNP	A	G
BICR18	MLLT6		17	36881873	36881873	3'UTR	Del	C	-
BICR56	MLLT6		17	36881873	36881873	3'UTR	Del	C	-
HSC-3	MLLT6		17	36881873	36881873	3'UTR	Del	C	-
PE-CA-PJ41 (clone D2)	MLLT6		17	36881873	36881873	3'UTR	Del	C	-
SCC4	MLLT6		17	36881873	36881873	3'UTR	Del	C	-
CAL-33	MMP8		11	102584030	102584030	3'UTR	SNP	A	G
FaDu	MMP8	p.V142I	11	102592417	102592417	Missense_Mutation	SNP	C	T
SCC9	MN1	p.533_533Q>QQ	22	28194933	28194934	In_Frame_Ins	Ins	-	TGC	rs45480998
BICR56	MPL	p.F105L	1	43804313	43804313	Missense_Mutation	SNP	T	C
BICR18	MPPED2		11	30601933	30601933	5'UTR	SNP	T	C
BICR31	MSH3	p.PPA66del	5	79950742	79950750	In_Frame_Del	Del	CCCCC...	-	rs60484572;rs1047489
CAL-33	MSH3	p.L1006fs	5	80160647	80160648	Frame_Shift_Del	Del	CT	-
PE-CA-PJ34 (Clone C12)	MSH3	p.PPA66del	5	79950742	79950750	In_Frame_Del	Del	CCCCC...	-	rs60484572;rs1047489
SNU-1214	MSH3	p.K695_splice	5	80063939	80063950	Splice_Site_Del	Del	AGTAA...	-
SNU-899	MSH3	p.PPA66del	5	79950742	79950750	In_Frame_Del	Del	CCCCC...	-	rs60484572;rs1047489
CAL-33	MSH5	p.P181R	6	31711920	31711920	Missense_Mutation	SNP	C	G
FaDu	MSI2	p.E174K	17	55674294	55674294	Missense_Mutation	SNP	G	A
PE-CA-PJ34 (Clone C12)	MSI2		17	55709256	55709256	Intron	SNP	C	A
CAL-27	MSN		X	64887554	64887554	5'UTR	SNP	G	A
SNU-1066	MSN	p.E336Q	X	64956703	64956703	Missense_Mutation	SNP	G	C
CAL-27	MTMR11		1	149900985	149900986	3'UTR	Ins	-	A	rs114426061
CAL-33	MTMR11		1	149900897	149900897	3'UTR	SNP	G	C
BICR18	MTOR	p.V1692A	1	11199416	11199416	Missense_Mutation	SNP	A	G
PE-CA-PJ41 (clone D2)	MUSK	p.P55L	9	113445038	113445038	Missense_Mutation	SNP	C	T
HSC-2	MYB	p.M537I	6	135520090	135520090	Missense_Mutation	SNP	G	A
SNU-1214	MYBL2	p.E40K	20	42310427	42310427	Missense_Mutation	SNP	G	A
BICR6	MYH1	p.G1061*	17	10405159	10405159	Nonsense_Mutation	SNP	C	A
SNU-46	MYH1	p.T36I	17	10419853	10419853	Missense_Mutation	SNP	G	A
YD-10B	MYH1	p.T1650A	17	10399575	10399575	Missense_Mutation	SNP	T	C
HSC-3	MYH10	p.R1129_splice	17	8408225	8408225	Splice_Site_SNP	SNP	C	T
BHY	MYH11		16	15802687	15802687	Intron	Del	G	-	rs111588143
PE-CA-PJ41 (clone D2)	MYH11	p.K1178E	16	15826561	15826561	Missense_Mutation	SNP	T	C
SCC25	MYH11		16	15797783	15797787	3'UTR	Del	TTTTT	-
BHY	MYLK	p.E1066del	3	123419117	123419119	In_Frame_Del	Del	TTC	-	rs72491150
CAL-33	MYLK	p.V1522A	3	123366125	123366125	Missense_Mutation	SNP	A	G
CAL-33	MYLK	p.E1430_splice	3	123368043	123368044	Splice_Site_Ins	Ins	-	G	rs41431347
Detroit562	MYLK	p.Q1018R	3	123419262	123419262	Missense_Mutation	SNP	T	C
HSC-2	MYLK	p.E1066del	3	123419117	123419119	In_Frame_Del	Del	TTC	-	rs72491150
HSC-3	MYLK	p.E1066del	3	123419117	123419119	In_Frame_Del	Del	TTC	-	rs72491150
PE-CA-PJ15	MYLK		3	123332875	123332876	3'UTR	Ins	-	TT	rs35930843;rs115544676
PE-CA-PJ34 (Clone C12)	MYLK		3	123456121	123456121	Intron	SNP	G	T
PE-CA-PJ41 (clone D2)	MYLK		3	123339385	123339385	Intron	SNP	G	A
SCC9	MYLK		3	123332876	123332876	3'UTR	Del	T	-	rs115544676
SCC9	MYLK	p.E1430_splice	3	123368043	123368044	Splice_Site_Ins	Ins	-	G	rs41431347
SNU-1041	MYLK	p.E1066del	3	123419117	123419119	In_Frame_Del	Del	TTC	-	rs72491150
SNU-1066	MYLK	p.E1066del	3	123419117	123419119	In_Frame_Del	Del	TTC	-	rs72491150
SNU-1076	MYLK		3	123332876	123332876	3'UTR	Del	T	-	rs115544676
SNU-1076	MYLK	p.E1066del	3	123419117	123419119	In_Frame_Del	Del	TTC	-	rs72491150
SNU-1214	MYLK		3	123332876	123332876	3'UTR	Del	T	-	rs115544676
SNU-46	MYLK		3	123332875	123332876	3'UTR	Ins	-	TT	rs35930843;rs115544676
SNU-46	MYLK	p.E1066del	3	123419117	123419119	In_Frame_Del	Del	TTC	-	rs72491150
YD-10B	MYLK		3	123332876	123332876	3'UTR	Del	T	-	rs115544676
YD-38	MYLK		3	123332875	123332876	3'UTR	Ins	-	TT	rs35930843;rs115544676
YD-8	MYLK	p.E1066del	3	123419117	123419119	In_Frame_Del	Del	TTC	-	rs72491150
PE-CA-PJ49	MYO18B	p.E857K	22	26219519	26219519	Missense_Mutation	SNP	G	A
SNU-1076	MYO18B	p.R1332L	22	26270296	26270296	Missense_Mutation	SNP	G	T
SNU-1076	MYO3A		10	26310731	26310731	Intron	SNP	T	C
YD-8	MYO3B	p.D1336H	2	171509611	171509611	Missense_Mutation	SNP	G	C
BICR18	MYST2		17	47904873	47904873	3'UTR	SNP	G	A
CAL-33	MYST2		17	47904897	47904897	3'UTR	SNP	G	A
BICR16	MYST3	p.I488V	8	41832242	41832242	Missense_Mutation	SNP	T	C
BICR18	MYST4		10	76790894	76790894	3'UTR	Del	A	-
BICR18	MYST4	p.E1104del	10	76781906	76781908	In_Frame_Del	Del	GAA	-	rs79644703
BICR18	MYST4	p.N364S	10	76735186	76735186	Missense_Mutation	SNP	A	G
BICR18	MYST4	p.C381S	10	76735236	76735236	Missense_Mutation	SNP	T	A
BICR18	MYST4	p.D394H	10	76735275	76735275	Missense_Mutation	SNP	G	C
BICR18	MYST4	p.T416S	10	76735341	76735341	Missense_Mutation	SNP	A	T
BICR18	MYST4	p.G2044A	10	76790713	76790713	Missense_Mutation	SNP	G	C
BHY	MYST4	p.E1368del	10	76788645	76788647	In_Frame_Del	Del	GAG	-
BICR16	MYST4	p.E1104del	10	76781906	76781908	In_Frame_Del	Del	GAA	-	rs79644703
CAL-33	MYST4	p.E1104del	10	76781906	76781908	In_Frame_Del	Del	GAA	-	rs79644703
Detroit562	MYST4	p.EEE1366del	10	76788660	76788668	In_Frame_Del	Del	GAAGA...	-
FaDu	MYST4	p.E1104del	10	76781906	76781908	In_Frame_Del	Del	GAA	-	rs79644703
HSC-3	MYST4	p.E1104del	10	76781906	76781908	In_Frame_Del	Del	GAA	-	rs79644703
HSC-4	MYST4	p.E1104del	10	76781906	76781908	In_Frame_Del	Del	GAA	-	rs79644703
PE-CA-PJ49	MYST4	p.E1104del	10	76781906	76781908	In_Frame_Del	Del	GAA	-	rs79644703
SCC15	MYST4	p.EEEE1083del	10	76781852	76781863	In_Frame_Del	Del	GAGGA...	-	rs11001248
SCC25	MYST4	p.E1104del	10	76781906	76781908	In_Frame_Del	Del	GAA	-	rs79644703
SNU-1214	MYST4	p.E1104del	10	76781906	76781908	In_Frame_Del	Del	GAA	-	rs79644703
SNU-899	MYST4	p.E1104del	10	76781906	76781908	In_Frame_Del	Del	GAA	-	rs79644703
YD-10B	MYST4	p.E1104del	10	76781906	76781908	In_Frame_Del	Del	GAA	-	rs79644703
YD-8	MYST4	p.E1104del	10	76781906	76781908	In_Frame_Del	Del	GAA	-	rs79644703
PE-CA-PJ34 (Clone C12)	MYT1		20	62871868	62871868	3'UTR	SNP	G	A
BICR31	NACA	p.P299fs	12	57114417	57114418	Frame_Shift_Ins	Ins	-	G
PE-CA-PJ15	NACA	p.T1554A	12	57110654	57110654	Missense_Mutation	SNP	T	C
SNU-1066	NACA	p.Q907R	12	57112594	57112594	Missense_Mutation	SNP	T	C
SNU-1066	NACA	p.P519S	12	57113759	57113759	Missense_Mutation	SNP	G	A
SNU-1076	NACA	p.P519S	12	57113759	57113759	Missense_Mutation	SNP	G	A
BICR18	NAV3	p.G987V	12	78511997	78511997	Missense_Mutation	SNP	G	T
FaDu	NAV3	p.H2093N	12	78583985	78583985	Missense_Mutation	SNP	C	A
BICR18	NCAM1		11	112832307	112832308	5'UTR	Ins	-	A	rs117108942
BICR18	NCAM1		11	112832340	112832340	5'UTR	Del	C	-
BHY	NCAM1		11	112832307	112832308	5'UTR	Ins	-	A	rs117108942
BHY	NCAM1		11	112832340	112832340	5'UTR	Del	C	-
BICR16	NCAM1		11	112832307	112832308	5'UTR	Ins	-	A	rs117108942
BICR16	NCAM1		11	112832340	112832340	5'UTR	Del	C	-
BICR31	NCAM1		11	112832307	112832308	5'UTR	Ins	-	A	rs117108942
BICR31	NCAM1		11	112832340	112832340	5'UTR	Del	C	-
BICR56	NCAM1		11	112832307	112832308	5'UTR	Ins	-	A	rs117108942
BICR56	NCAM1		11	112832340	112832340	5'UTR	Del	C	-
BICR6	NCAM1		11	112832307	112832308	5'UTR	Ins	-	A	rs117108942
BICR6	NCAM1		11	112832340	112832340	5'UTR	Del	C	-
CAL-27	NCAM1		11	112832307	112832308	5'UTR	Ins	-	A	rs117108942
CAL-27	NCAM1		11	112832340	112832340	5'UTR	Del	C	-
CAL-33	NCAM1		11	112832307	112832308	5'UTR	Ins	-	A	rs117108942
CAL-33	NCAM1		11	112832340	112832340	5'UTR	Del	C	-
Detroit562	NCAM1		11	112832307	112832308	5'UTR	Ins	-	A	rs117108942
Detroit562	NCAM1		11	112832340	112832340	5'UTR	Del	C	-
FaDu	NCAM1		11	112832307	112832308	5'UTR	Ins	-	A	rs117108942
FaDu	NCAM1		11	112832340	112832340	5'UTR	Del	C	-
Hs 840.T	NCAM1		11	112832307	112832308	5'UTR	Ins	-	A	rs117108942
Hs 840.T	NCAM1		11	112832340	112832340	5'UTR	Del	C	-
HSC-2	NCAM1		11	112832307	112832308	5'UTR	Ins	-	A	rs117108942
HSC-2	NCAM1		11	112832340	112832340	5'UTR	Del	C	-
HSC-3	NCAM1		11	112832307	112832308	5'UTR	Ins	-	A	rs117108942
HSC-3	NCAM1		11	112832340	112832340	5'UTR	Del	C	-
HSC-4	NCAM1		11	112832307	112832308	5'UTR	Ins	-	A	rs117108942
HSC-4	NCAM1		11	112832340	112832340	5'UTR	Del	C	-
PE-CA-PJ15	NCAM1		11	112832307	112832308	5'UTR	Ins	-	A	rs117108942
PE-CA-PJ15	NCAM1		11	112832340	112832340	5'UTR	Del	C	-
PE-CA-PJ34 (Clone C12)	NCAM1		11	112832307	112832308	5'UTR	Ins	-	A	rs117108942
PE-CA-PJ34 (Clone C12)	NCAM1		11	112832340	112832340	5'UTR	Del	C	-
PE-CA-PJ41 (clone D2)	NCAM1		11	112832307	112832308	5'UTR	Ins	-	A	rs117108942
PE-CA-PJ41 (clone D2)	NCAM1		11	112832340	112832340	5'UTR	Del	C	-
PE-CA-PJ49	NCAM1		11	112832307	112832308	5'UTR	Ins	-	A	rs117108942
PE-CA-PJ49	NCAM1		11	112832340	112832340	5'UTR	Del	C	-
SCC15	NCAM1		11	112832307	112832308	5'UTR	Ins	-	A	rs117108942
SCC15	NCAM1		11	112832340	112832340	5'UTR	Del	C	-
SCC25	NCAM1		11	112832307	112832308	5'UTR	Ins	-	A	rs117108942
SCC25	NCAM1		11	112832340	112832340	5'UTR	Del	C	-
SCC4	NCAM1		11	112832307	112832308	5'UTR	Ins	-	A	rs117108942
SCC4	NCAM1		11	112832340	112832340	5'UTR	Del	C	-
SCC9	NCAM1		11	112832307	112832308	5'UTR	Ins	-	A	rs117108942
SCC9	NCAM1		11	112832340	112832340	5'UTR	Del	C	-
SNU-1041	NCAM1		11	112832307	112832308	5'UTR	Ins	-	A	rs117108942
SNU-1041	NCAM1		11	112832340	112832340	5'UTR	Del	C	-
SNU-1076	NCAM1		11	112832307	112832308	5'UTR	Ins	-	A	rs117108942
SNU-1076	NCAM1		11	112832340	112832340	5'UTR	Del	C	-
SNU-1214	NCAM1		11	112832307	112832308	5'UTR	Ins	-	A	rs117108942
SNU-1214	NCAM1		11	112832340	112832340	5'UTR	Del	C	-
SNU-46	NCAM1		11	112832307	112832308	5'UTR	Ins	-	A	rs117108942
SNU-46	NCAM1		11	112832340	112832340	5'UTR	Del	C	-
SNU-899	NCAM1		11	112832307	112832308	5'UTR	Ins	-	A	rs117108942
SNU-899	NCAM1		11	112832340	112832340	5'UTR	Del	C	-
YD-10B	NCAM1		11	112832276	112832277	5'UTR	Ins	-	G
YD-10B	NCAM1		11	112832307	112832308	5'UTR	Ins	-	A	rs117108942
YD-10B	NCAM1		11	112832340	112832340	5'UTR	Del	C	-
YD-38	NCAM1		11	112832307	112832308	5'UTR	Ins	-	A	rs117108942
YD-38	NCAM1		11	112832340	112832340	5'UTR	Del	C	-
YD-8	NCAM1		11	112832307	112832308	5'UTR	Ins	-	A	rs117108942
BICR6	NCAPD3	p.S1458L	11	134023050	134023050	Missense_Mutation	SNP	G	A
SCC15	NCAPD3	p.Q1191_splice	11	134037889	134037892	Splice_Site_Del	Del	ACTT	-
BICR56	NCOA1	p.S555C	2	24930003	24930003	Missense_Mutation	SNP	C	G
BICR16	NCOA3	p.Q1276del	20	46279837	46279839	In_Frame_Del	Del	CAG	-	rs2664555
BICR31	NCOA3		20	46282339	46282340	3'UTR	Ins	-	AT
BICR31	NCOA3	p.Q1276del	20	46279837	46279839	In_Frame_Del	Del	CAG	-	rs2664555
BICR31	NCOA3	p.S901R	20	46267940	46267940	Missense_Mutation	SNP	A	C
CAL-27	NCOA3	p.Q1276del	20	46279837	46279839	In_Frame_Del	Del	CAG	-	rs2664555
CAL-33	NCOA3	p.QQQ1272del	20	46279815	46279823	In_Frame_Del	Del	GCAGC...	-
Hs 840.T	NCOA3		20	46282339	46282340	3'UTR	Ins	-	AT
HSC-2	NCOA3	p.Q1276del	20	46279837	46279839	In_Frame_Del	Del	CAG	-	rs2664555
HSC-3	NCOA3	p.1276_1277insQ	20	46279860	46279861	In_Frame_Ins	Ins	-	CAA
HSC-4	NCOA3	p.Q1276del	20	46279864	46279866	In_Frame_Del	Del	CAA	-	rs1132443;rs28529067
SCC25	NCOA3	p.Q1276del	20	46279837	46279839	In_Frame_Del	Del	CAG	-	rs2664555
SCC4	NCOA3		20	46282339	46282340	3'UTR	Ins	-	AT
YD-10B	NCOA3	p.Q1276del	20	46279864	46279866	In_Frame_Del	Del	CAA	-	rs1132443;rs28529067
BICR18	NEK3	p.K313_splice	13	52718050	52718051	Splice_Site_Ins	Ins	-	T	rs72514762
BHY	NEK3	p.K313_splice	13	52718050	52718051	Splice_Site_Ins	Ins	-	T	rs72514762
BICR16	NEK3	p.K313_splice	13	52718050	52718051	Splice_Site_Ins	Ins	-	T	rs72514762
BICR56	NEK3	p.K313_splice	13	52718050	52718051	Splice_Site_Ins	Ins	-	T	rs72514762
CAL-27	NEK3	p.K313_splice	13	52718050	52718051	Splice_Site_Ins	Ins	-	T	rs72514762
CAL-33	NEK3	p.K313_splice	13	52718050	52718051	Splice_Site_Ins	Ins	-	T	rs72514762
FaDu	NEK3	p.S457L	13	52707903	52707903	Missense_Mutation	SNP	G	A
FaDu	NEK3	p.K313_splice	13	52718050	52718051	Splice_Site_Ins	Ins	-	T	rs72514762
Hs 840.T	NEK3	p.K313_splice	13	52718050	52718051	Splice_Site_Ins	Ins	-	T	rs72514762
HSC-2	NEK3	p.K313_splice	13	52718050	52718051	Splice_Site_Ins	Ins	-	T	rs72514762
HSC-3	NEK3	p.K313_splice	13	52718050	52718051	Splice_Site_Ins	Ins	-	T	rs72514762
PE-CA-PJ15	NEK3	p.K313_splice	13	52718050	52718051	Splice_Site_Ins	Ins	-	T	rs72514762
PE-CA-PJ41 (clone D2)	NEK3	p.K313_splice	13	52718050	52718051	Splice_Site_Ins	Ins	-	T	rs72514762
PE-CA-PJ49	NEK3	p.K313_splice	13	52718050	52718051	Splice_Site_Ins	Ins	-	T	rs72514762
SCC15	NEK3	p.K313_splice	13	52718050	52718051	Splice_Site_Ins	Ins	-	T	rs72514762
SCC4	NEK3	p.K313_splice	13	52718050	52718051	Splice_Site_Ins	Ins	-	T	rs72514762
SCC9	NEK3	p.K313_splice	13	52718050	52718051	Splice_Site_Ins	Ins	-	T	rs72514762
SNU-1041	NEK3	p.K313_splice	13	52718050	52718051	Splice_Site_Ins	Ins	-	T	rs72514762
SNU-1076	NEK3	p.K313_splice	13	52718050	52718051	Splice_Site_Ins	Ins	-	T	rs72514762
SNU-1214	NEK3		13	52707138	52707138	3'UTR	SNP	C	T
SNU-1214	NEK3	p.K313_splice	13	52718050	52718051	Splice_Site_Ins	Ins	-	T	rs72514762
SNU-899	NEK3	p.K313_splice	13	52718050	52718051	Splice_Site_Ins	Ins	-	T	rs72514762
YD-10B	NEK3	p.K313_splice	13	52718050	52718051	Splice_Site_Ins	Ins	-	T	rs72514762
YD-8	NEK3	p.K313_splice	13	52718050	52718051	Splice_Site_Ins	Ins	-	T	rs72514762
BICR6	NEK4	p.K737fs	3	52773532	52773533	Frame_Shift_Ins	Ins	-	T
BICR16	NEK5	p.58_59insM	13	52693493	52693494	In_Frame_Ins	Ins	-	TCA
CAL-33	NEK9		14	75572824	75572824	Intron	SNP	C	T
FaDu	NEK9		14	75573061	75573061	Intron	SNP	C	T
PE-CA-PJ34 (Clone C12)	NEK9		14	75572824	75572824	Intron	SNP	C	T
BICR56	NF1		17	29556514	29556514	Intron	SNP	C	G
BICR56	NF1		17	29556529	29556529	Intron	SNP	C	T
SCC4	NF1	p.L499P	17	29541572	29541572	Missense_Mutation	SNP	T	C
SCC9	NF1	p.E2600Q	17	29684037	29684037	Missense_Mutation	SNP	G	C
YD-10B	NF1	p.L847F	17	29556172	29556172	Missense_Mutation	SNP	C	T
YD-38	NF1		17	29548963	29548965	Intron	Del	TTT	-
YD-8	NF1	p.Q239E	17	29508788	29508788	Missense_Mutation	SNP	C	G
BICR56	NFATC1		18	77287653	77287654	3'UTR	Del	AA	-
BICR6	NFATC1		18	77287653	77287654	3'UTR	Del	AA	-
CAL-27	NFATC1		18	77287653	77287654	3'UTR	Del	AA	-
PE-CA-PJ15	NFATC1		18	77287653	77287654	3'UTR	Del	AA	-
SCC9	NFATC1		18	77287653	77287654	3'UTR	Del	AA	-
BICR18	NFIA		1	61921015	61921015	3'UTR	SNP	A	T
BICR18	NFIA		1	61921072	61921072	3'UTR	SNP	A	G
CAL-27	NFIA		1	61921185	61921186	3'UTR	Ins	-	T	rs57270124;rs76131997
Detroit562	NFIA		1	61921185	61921186	3'UTR	Ins	-	T	rs57270124;rs76131997
FaDu	NFIA		1	61921185	61921186	3'UTR	Ins	-	T	rs57270124;rs76131997
HSC-2	NFIA		1	61921185	61921186	3'UTR	Ins	-	T	rs57270124;rs76131997
HSC-3	NFIA		1	61869770	61869770	Intron	SNP	C	T
HSC-4	NFIA		1	61921185	61921186	3'UTR	Ins	-	T	rs57270124;rs76131997
PE-CA-PJ49	NFIA		1	61921185	61921186	3'UTR	Ins	-	T	rs57270124;rs76131997
SCC15	NFIA		1	61921185	61921186	3'UTR	Ins	-	T	rs57270124;rs76131997
SCC9	NFIA		1	61921185	61921186	3'UTR	Ins	-	T	rs57270124;rs76131997
SNU-1041	NFIA		1	61921185	61921186	3'UTR	Ins	-	T	rs57270124;rs76131997
SNU-1214	NFIA		1	61921185	61921186	3'UTR	Ins	-	T	rs57270124;rs76131997
YD-38	NFIA		1	61921185	61921186	3'UTR	Ins	-	T	rs57270124;rs76131997
Detroit562	NFKB1	p.D917_splice	4	103534740	103534741	Splice_Site_Ins	Ins	-	A	rs35795162
HSC-2	NFKB1	p.D917_splice	4	103534740	103534741	Splice_Site_Ins	Ins	-	A	rs35795162
HSC-3	NFKB1	p.D917_splice	4	103534740	103534741	Splice_Site_Ins	Ins	-	A	rs35795162
PE-CA-PJ34 (Clone C12)	NFKB1	p.D917_splice	4	103534740	103534741	Splice_Site_Ins	Ins	-	A	rs35795162
SNU-1041	NFKBIA		14	35871136	35871138	3'UTR	Del	TTC	-	rs112369437
YD-10B	NFKBIA		14	35871136	35871138	3'UTR	Del	TTC	-	rs112369437
YD-8	NFKBIA		14	35871136	35871138	3'UTR	Del	TTC	-	rs112369437
PE-CA-PJ41 (clone D2)	NGF	p.R83C	1	115829170	115829170	Missense_Mutation	SNP	G	A
BICR56	NIN		14	51190065	51190065	3'UTR	SNP	A	T
PE-CA-PJ15	NIN		14	51192567	51192567	Intron	SNP	A	G
SCC9	NIN	p.T22M	14	51288710	51288710	Missense_Mutation	SNP	G	A
BICR18	NIPBL		5	37064512	37064512	Intron	Del	G	-
BICR18	NIPBL		5	37064551	37064551	Intron	SNP	A	C
BICR18	NIPBL		5	37064565	37064565	Intron	SNP	A	G
BICR18	NIPBL		5	37064609	37064610	Intron	Del	CC	-
SCC9	NIPBL	p.K565E	5	36984975	36984975	Missense_Mutation	SNP	A	G
SNU-1076	NIPBL		5	37064152	37064152	Intron	SNP	C	T
BICR18	NLK		17	26369893	26369893	5'UTR	Del	A	-
HSC-2	NLK		17	26369831	26369831	5'UTR	SNP	C	G
Hs 840.T	NLRP1	p.A473V	17	5462598	5462598	Missense_Mutation	SNP	G	A
PE-CA-PJ41 (clone D2)	NLRP3		1	247611982	247611982	3'UTR	Del	C	-
SNU-46	NLRP3	p.G37I	1	247582205	247582206	Missense_Mutation	DNP	GG	AT
YD-10B	NLRP3		1	247612030	247612030	3'UTR	SNP	G	T
FaDu	NLRP6	p.K688del	11	281785	281787	In_Frame_Del	Del	AGA	-
FaDu	NOS2		17	26125899	26125899	5'UTR	SNP	C	T
HSC-4	NOS2	p.E174K	17	26110080	26110080	Missense_Mutation	SNP	C	T
BICR6	NOS3	p.M1111I	7	150710889	150710889	Missense_Mutation	SNP	G	A
BICR56	NOTCH1	p.E216*	9	139417398	139417398	Nonsense_Mutation	SNP	C	A
PE-CA-PJ49	NOTCH1	p.R365C	9	139413049	139413049	Missense_Mutation	SNP	G	A
BICR6	NOTCH2	p.I2084N	1	120459094	120459094	Missense_Mutation	SNP	A	T
Hs 840.T	NOTCH2		1	120457850	120457850	3'UTR	SNP	C	T
HSC-4	NOTCH2	p.S2078C	1	120459112	120459112	Missense_Mutation	SNP	G	C
PE-CA-PJ15	NOTCH2		1	120478085	120478085	Intron	SNP	G	A
PE-CA-PJ15	NOTCH2	p.T932I	1	120484335	120484335	Missense_Mutation	SNP	G	A
HSC-2	NOTCH4	p.15_16LL>L	6	32191659	32191661	In_Frame_Del	Del	AGC	-
HSC-4	NOTCH4		6	32170465	32170465	Intron	Del	G	-
PE-CA-PJ34 (Clone C12)	NOTCH4		6	32170465	32170465	Intron	Del	G	-
PE-CA-PJ41 (clone D2)	NOTCH4	p.E254Q	6	32188794	32188794	Missense_Mutation	SNP	C	G
BICR31	NPAT	p.S726del	11	108043536	108043538	In_Frame_Del	Del	AGA	-
PE-CA-PJ49	NPAT	p.S726del	11	108043536	108043538	In_Frame_Del	Del	AGA	-
BHY	NPM1		5	170837734	170837734	3'UTR	Del	T	-
BICR16	NPM1		5	170837734	170837734	3'UTR	Del	T	-
BICR56	NPM1		5	170837734	170837734	3'UTR	Del	T	-
CAL-27	NPM1		5	170837734	170837734	3'UTR	Del	T	-
Detroit562	NPM1		5	170837734	170837734	3'UTR	Del	T	-
PE-CA-PJ49	NPM1		5	170837734	170837734	3'UTR	Del	T	-
SCC15	NPM1		5	170837734	170837734	3'UTR	Del	T	-
SCC9	NPM1		5	170837734	170837734	3'UTR	Del	T	-
SNU-1076	NPM1		5	170837734	170837734	3'UTR	Del	T	-
SNU-1214	NPM1		5	170837734	170837734	3'UTR	Del	T	-
SNU-46	NPM1		5	170837734	170837734	3'UTR	Del	T	-
SNU-899	NPM1		5	170837734	170837734	3'UTR	Del	T	-
YD-10B	NPM1		5	170837734	170837734	3'UTR	Del	T	-
YD-8	NPM1		5	170837734	170837734	3'UTR	Del	T	-
BICR18	NPR1		1	153665919	153665920	3'UTR	Ins	-	C	rs66682713
BHY	NPR1		1	153665919	153665920	3'UTR	Ins	-	C	rs66682713
BICR16	NPR1		1	153665919	153665920	3'UTR	Ins	-	C	rs66682713
BICR31	NPR1		1	153665919	153665920	3'UTR	Ins	-	C	rs66682713
BICR56	NPR1		1	153665919	153665920	3'UTR	Ins	-	C	rs66682713
CAL-27	NPR1		1	153665919	153665920	3'UTR	Ins	-	C	rs66682713
CAL-33	NPR1		1	153665919	153665920	3'UTR	Ins	-	C	rs66682713
Detroit562	NPR1		1	153665919	153665920	3'UTR	Ins	-	C	rs66682713
Hs 840.T	NPR1		1	153665919	153665920	3'UTR	Ins	-	C	rs66682713
HSC-3	NPR1		1	153665919	153665920	3'UTR	Ins	-	C	rs66682713
PE-CA-PJ34 (Clone C12)	NPR1		1	153665919	153665920	3'UTR	Ins	-	C	rs66682713
PE-CA-PJ41 (clone D2)	NPR1		1	153665919	153665920	3'UTR	Ins	-	C	rs66682713
PE-CA-PJ49	NPR1		1	153665919	153665920	3'UTR	Ins	-	C	rs66682713
SCC15	NPR1		1	153665919	153665920	3'UTR	Ins	-	C	rs66682713
SCC25	NPR1		1	153665919	153665920	3'UTR	Ins	-	C	rs66682713
SNU-1214	NPR1		1	153665919	153665920	3'UTR	Ins	-	C	rs66682713
YD-10B	NPR1		1	153665919	153665920	3'UTR	Ins	-	C	rs66682713
YD-38	NPR1		1	153665919	153665920	3'UTR	Ins	-	C	rs66682713
YD-8	NPR1		1	153665919	153665920	3'UTR	Ins	-	C	rs66682713
YD-8	NPR2	p.D1010N	9	35809194	35809194	Missense_Mutation	SNP	G	A
BHY	NPRL2		3	50384978	50384978	3'UTR	Del	C	-	rs75013672
HSC-3	NPRL2		3	50384978	50384978	3'UTR	Del	C	-	rs75013672
SNU-1076	NPRL2		3	50384978	50384978	3'UTR	Del	C	-	rs75013672
[truncated: 1,145 more rows]
