# Supplementary material for: Exploiting high-throughput cell line drug screening studies to identify candidate therapeutic agents in head and neck cancer
Source: BMC Pharmacol Toxicol. 2014 Nov 27;15:66. doi: 10.1186/2050-6511-15-66 (PMC4258049; doi:10.1186/2050-6511-15-66)
Supplement: Supplementary file 3 — Additional file 3: Table S3: Comparison of mutations noted in head and neck squamous cell tumors and cell lines. Legend: *Significantly mutated genes found in patient tumor samples from Stransky et al., Science 2011, **Most frequently mutated genes identified in cell lines in Barretina et al., Nature 2012. (XLSX 68 KB) [file 40360_2014_350_MOESM3_ESM.xlsx]

## Sheet: Supp. Table 3
Rank	Tumors*	Cell Lines**		Supplemental Table 3. Comparison of mutations noted in head and neck squamous cell tumors and cell lines.
1	TP53	NCAM1
2	CDKN2A	TTN
3	PRDM9	NR1H2		* Significantly mutated genes found in patient tumor samples from Stransky et al., Science 2011.
4	CASP8	CLTCL1
5	FAT1	PAX3		** Most frequently mutated genes identified in cell lines in Barretina et al., Nature 2012.
6	CSMD3	PRKDC
7	COL22A1	PDE4DIP
8	NOTCH1	VEGFC
9	PTEN	GRIA3		Legend: * Significantly mutated genes found in patient tumor samples from Stransky et al., Science 2011, ** Most frequently mutated genes identified in cell lines in Barretina et al., Nature 2012.
10	SYNE1	ADAM28
11	HRAS	GUCY2C
12	RIMS2	EPHA6
13	USH2A	ILK
14	C19orf26	FGFR1OP
15	MAGEC1	MAML3
16	CLSTN2	STK31
17	KCTD8	FLI1
18	THSD7A	GPR112
19	PIK3CA	HIF1A
20	OR4C15	KLK7
21	ALLC	NEK3
22	PRB4	TMEM123
23	CDH10	TP53
24	GRM8	FN1
25	NETO2	ITPR2
26	VN1R4	MAP3K14
27	OR5L2	RECQL4
28	PPP1R9A	AKAP12
29	MAFA	CDK11B
30	LRFN5	PIK3C2G
31	MED1	MYLK
32	ADCY8	MYST4
33	ZFHX4	HNF1A
34	MLL2	NPR1
35	SI	ETV1
36	ZNF804B	MAP3K1
37	LILRB1	TRPS1
38	PKHD1L1	CACNB2
39	CNTNAP2	ADAM17
40	SLITRK3	MAF
41	C7orf23	FGFR3
42	NUDT14	TP63
43	WIPF2	ALPK2
44	RUFY1	NFIA
45	TP63	NPM1
46	MAGEC2	RPS6KA5
47	NSD1	TLK1
48	NUDT11	TRIM33
49	C1QL2	AAK1
50	SLC2A13	ALPK1
51	NRK	CSMD3
52	FAAH2	DACH1
53	OR8H2	NCOA3
54	FAM135B	TEC
55	ABI3	CNTN6
56	NFE2L2	EXT1
57	IRF6	MLL3
58	PCDH15	PGR
59	CDH12	PMS1
60	ZNF572	STK25
61	DDX3X	TNRC6B
62	PKP4	AURKC
63	GPR174	FMN2
64	ADAMTS12	PIK3C2A
65	OR8K1	BCR
66	MEF2C	CREB3L2
67	H3F3C	AKAP9
68	ZNF823	ARID1A
69	LRRTM1	CHD1
70	NAV3	DST
71	PROKR2	FOXP1
72	KCNA6	HSP90B1
73	STYK1	KALRN
74	ANO4	LATS2
75	COL1A2	BIRC6
76	HIST1H4H	CHD8
77		CTBP2
78		CXCL12
79		DDR2
80		EDN1
81		LRP1B
82		MAP2K1
83		MLLT3
84		PDK4
85		RBPJ
86		ATRX
87		DYRK1A
88		EIF3A
89		HERC2
90		MAPKAPK3
91		NF1
92		NUP214
93		RASGRF1
94		SLC6A8
95		ACACA
96		ASPH
97		BMP4
98		CDC42
99		CHIC2
100		CLK1
101		CREBBP
102		DDX6
103		DGKB
104		EIF4E
105		EWSR1
106		MAP2K4
107		MAPKBP1
108		NIPBL
109		OBSCN
110		PCDH15
111		PDGFRA
112		PPP2CA
113		PRKCA
114		PTEN
115		RAPGEF2
116		RPS6KL1
117		SMG1
118		WHSC1L1
119		ALS2
120		ATP13A5
121		BRD2
122		BRSK2
123		BTG1
124		CARD10
125		CDKN2A
126		CHD9
127		DICER1
128		EGF
129		FBN2
130		KDM5A
131		KDM6A
132		KIAA1409
133		MCM3APAS
134		MECOM
135		MITF
136		MLLT6
137		MSH3
138		NACA
139		NFATC1
140		NOTCH2
141		NPRL2
142		NSD1
143		RANBP17
144		RHOA
145		RIMS2
146		ROBO2
147		ROS1
148		SMAD4
149		SORL1
150		STAT5A
151		TCF21
152		TTBK1
153		YWHAH
154		ADCK1
155		ATM
156		ATR
157		CASP8
158		CDK17
159		CHL1
160		CHRNA5
161		CSF1R
162		CSNK1D
163		CTNNA2
164		CYP1B1
165		DFNA5
166		EIF2AK4
167		EIF2S1
168		EP300
169		F8
170		FANCD2
171		FGFR2
172		HNRNPH1
173		ITGAV
174		ITGB1
175		LRP1
176		LRRC7
177		MAP3K5
178		MAPK14
179		MLLT10
180		NFKB1
181		NOTCH4
182		NR3C1
183		PCSK7
184		PDCD11
185		PIK3CA
186		PIK3CG
187		PKN2
188		PLCG2
189		PRKCB
190		PRKD1
191		PRKG1
192		PSIP1
193		RAD50
194		ROBO1
195		SGK269
196		SSU72
197		TCF12
198		TGFB2
199		UBR5
200		UNC13C
201		WEE1
202		ZAK
203		ACVR1B
204		ADAM29
205		ADAMTS19
206		ADRBK2
207		APAF1
208		APC
209		ARFGEF1
210		ARHGAP29
211		ARHGEF10
212		BRSK1
213		CABC1
214		CASK
215		CDK13
216		CDK18
217		CIT
218		CSNK1G3
219		CTBP1
220		CTNNB1
221		CYFIP1
222		DAB1
223		DDX10
224		EHBP1
225		EIF4G1
226		EPHA5
227		EPS15
228		FANCC
229		FLNA
230		FZD1
231		GLI3
232		GOLGA5
233		HNF1B
234		HOXD10
235		IGF1R
236		INHBA
237		ITGB8
238		KIAA2022
239		MAP2K6
240		MED13L
241		MKNK1
242		MLL
243		MYH1
244		MYH11
245		NEK9
246		NFKBIA
247		NIN
248		NLRP3
249		NTRK2
250		NTRK3
251		PALB2
252		PGGT1B
253		PIK3R4
254		PPARGC1A
255		PPM1E
256		PPP3R2
257		PRKACG
258		PTPN22
259		PTPRD
260		REL
261		ROR1
262		RPS6KB1
263		RPTOR
264		RUNX1T1
265		RUNX2
266		SRPK2
267		TAF1L
268		TAOK1
269		TAOK3
270		TESK2
271		TGFBR2
272		TGS1
273		TLE1
274		TLR4
275		TNIK
276		TP53BP1
277		TRRAP
278		TSC1
279		TSC2
280		UBE3B
281		VPS13B
282		WHSC1
283		YSK4
284		ZNF521
285		ABCC4
286		ABI1
287		ABL1
288		ACOXL
289		ACSL6
290		ADAM22
291		ADAMTS18
292		ADAMTSL3
293		AFF3
294		AIM1
295		ARHGEF7
296		ARNT
297		ASTN1
298		ATP10A
299		AXL
300		BAI3
301		BCL3
302		BMPR1B
303		BMPR2
304		BRCA2
305		BRIP1
306		CAD
307		CDC7
308		CDC73
309		CDH2
310		CDK12
311		CDKL3
312		CDKL5
313		CDKN1A
314		CDKN2C
315		CHUK
316		CLK4
317		CNTN5
318		COL14A1
319		COL3A1
320		CSPP1
321		CUBN
322		CYB5R4
323		CYP24A1
324		CYP3A4
325		DAPK3
326		DLC1
327		DMPK
328		DNAH8
329		DRD2
330		EIF2AK1
331		EIF4A2
332		EPHA1
333		EPHA3
334		EPHA7
335		EPHB1
336		ERCC2
337		ERCC6
338		ERG
339		FAM118A
340		FAM132A
341		FANCA
342		FANCM
343		FASN
344		FBN1
345		FBXO43
346		FLCN
347		GAK
348		GLTSCR1
349		GLYATL2
350		GOPC
351		GRIK1
352		GRIN2A
353		GRIN2B
354		GUCY2F
355		HIPK1
356		HIPK3
357		HIPK4
358		IKBKB
359		IL17RD
360		IL6ST
361		ISG15
362		ITGA10
363		ITGA7
364		JAG1
365		JARID2
366		KIAA1549
367		LAMA1
368		LETM2
369		LMNA
370		LMTK2
371		LRGUK
372		LRP6
373		MAGEB16
374		MAML1
375		MAML2
376		MAP2K3
377		MAP2K5
378		MAP3K7
379		MAPK8
380		MARK1
381		MAST4
382		MASTL
383		MCM4
384		MDM2
385		MFSD4
386		MLH1
387		MLLT4
388		MMP8
389		MSI2
390		MSN
391		MTMR11
392		MYO18B
393		MYST2
394		NAV3
395		NCAPD3
396		NLK
397		NOS2
398		NOTCH1
399		NPAT
400		NRAS
401		NUAK2
402		PASK
403		PAX5
404		PAXIP1
405		PBX1
406		PCM1
407		PDGFB
408		PDIK1L
409		PHF3
410		PIK3CD
411		PIP5K1A
412		PKHD1
413		PLAG1
414		PLCB2
415		PLD1
416		PLK4
417		PML
418		POU5F1B
419		PREX2
420		PRKAA1
421		PRKACB
422		PRKD3
423		PRPF4B
424		PTPRC
425		RAC1
426		RBL1
427		RFC4
428		RGL3
429		RIF1
430		RNF130
431		ROR2
432		RPGRIP1
433		RPS6KA2
434		RPS6KA3
435		SACS
436		SCD5
437		SCRIB
438		SCYL2
439		41526
440		SKP2
441		SLK
442		SMO
443		SMURF2
444		SOCS3
445		SPEN
446		STAT1
447		STK10
448		STRADA
449		SULF2
450		SUZ12
451		TAB1
452		TACC3
453		TIE1
454		TLR3
455		TMPO
456		TNKS2
457		TOP2B
458		TOX3
459		TRIO
460		TTBK2
461		TYK2
462		TYRO3
463		VCPIP1
464		VRK3
465		WEE2
466		WNK1
467		WNK3
468		WNK4
469		XPO4
470		XPO5
471		YAP1
472		YES1
473		ZAP70
474		ZNF608
475		AATK
476		ABCA3
477		ABL2
478		ACACB
479		ADAM10
480		ADAM12
481		ADAM18
482		ADAM32
483		ADAMTS2
484		ADAMTS20
485		ADCK2
486		ADCK4
487		AFF4
488		AKAP4
489		AKAP6
490		AKT3
491		ALDH7A1
492		ALK
493		ALPK3
494		ANKK1
495		ASPSCR1
496		ATF1
497		ATIC
498		ATP11A
499		ATP8B1
500		AXIN1
501		AXIN2
502		BAX
503		BCAR1
504		BCL11B
505		BCL2L1
506		BCL7A
507		BIK
508		BIRC5
509		BLM
510		BMP2K
511		BRCA1
512		BRCC3
513		BRD3
514		BRD4
515		BUB1B
516		C15ORF2
517		C15ORF55
518		C17ORF37
519		C6ORF97
520		CACNA1F
521		CAMK1D
522		CAMK2A
523		CAMK2D
524		CAMK2G
525		CASP1
526		CASP4
527		CBL
528		CCL4
529		CCNB1IP1
530		CCND1
531		CCND2
532		CCNE1
533		CCR5
534		CD160
535		CD40
536		CD44
537		CDC42BPG
538		CDC5L
539		CDH1
540		CDK10
541		CDK11A
542		CDK14
543		CDK2
544		CDKL2
545		CDKN2D
546		CHD5
547		CHEK2
548		CHN1
549		CLP1
550		CLPTM1
551		CLPTM1L
552		CLTC
553		CNBP
554		COL18A1
555		COL1A1
556		CPAMD8
557		CSNK1A1
558		CSPG4
559		CTDSPL
560		CXCR4
561		CYLD
562		CYP17A1
563		CYP1A2
564		CYP2B6
565		DCLK1
566		DCLK2
567		DFFA
568		DFFB
569		DHFR
570		DLL4
571		DNMT1
572		DNMT3B
573		DOCK3
574		DPYD
575		DSTYK
576		DTX1
577		DUSP6
578		DVL1
579		DYRK1B
580		DYRK4
581		EEF2K
582		EIF2AK2
583		EIF2AK3
584		EIF4B
585		EIF5A
586		ELL
587		EML4
588		EPHA2
589		EPHA8
590		EPHB3
591		EPHB6
592		ERBB3
593		ERCC5
594		ERLIN2
595		ESR1
596		ESR2
597		FANCG
598		FANCL
599		FCGR2B
600		FCRL4
601		FEV
602		FIGF
603		FIP1L1
604		FLT4
605		FNBP1
606		FNTA
607		FOS
608		FRK
609		FRS2
610		FSCB
611		FURIN
612		GAB1
613		GADD45A
614		GCK
615		GCNT2
616		GLG1
617		GNAQ
618		GNAS
619		GPC3
620		GPR183
621		GRB2
622		GRB7
623		GRK4
624		GRK6
625		GRK7
626		GTSE1
627		GUCY1A2
628		HDAC2
629		HDAC3
630		HDAC6
631		HDLBP
632		HECW1
633		HEPH
634		HGF
635		HIPK2
636		HMMR
637		HOXC13
638		HRAS
639		HSP90AA1
640		HSPA1B
641		ICK
642		IDH2
643		IFNA2
644		IL1R2
645		IL21R
646		IL2RA
647		INPP5D
648		INSRR
649		IRAK3
650		IRS1
651		ITGB4
652		ITIH5L
653		ITK
654		ITPR1
655		JAZF1
656		KCNH2
657		KDR
658		KPNA5
659		KRAS
660		KSR1
661		KTN1
662		LAMP1
663		LATS1
664		LCP1
665		LDLR
666		LIFR
667		LIMK2
668		LNX2
669		LRP2
670		LRRC2
671		LRRK2
672		LTK
673		LZTR1
674		MAK
675		MAP3K13
676		MAP3K3
677		MAP3K4
678		MAP3K6
679		MAP3K9
680		MAP4K4
681		MAPK1
682		MAPK12
683		MAPK4
684		MAPKAPK2
685		MARK2
686		MARK4
687		MAX
688		MCF2
689		MCM3AP
690		MDM4
691		MEF2A
692		MERTK
693		MGA
694		MGC42105
695		MIF
696		MKNK2
697		MN1
698		MPL
699		MPPED2
700		MSH5
701		MTOR
702		MUSK
703		MYB
704		MYBL2
705		MYH10
706		MYO3A
707		MYO3B
708		MYST3
709		MYT1
710		NCOA1
711		NEK4
712		NEK5
713		NGF
714		NLRP1
715		NLRP6
716		NOS3
717		NPR2
718		NR2F1
719		NUAK1
720		NUMA1
721		NUP153
722		NUP98
723		ODZ1
724		OLIG2
725		PABPN1
726		PAK3
727		PAK4
728		PAK6
729		PAK7
730		PATZ1
731		PBK
732		PCP4L1
733		PDK1
734		PDPK1
735		PDZRN4
736		PER1
737		PEX5L
738		PHKG2
739		PI4K2A
740		PI4KA
741		PI4KB
742		PICALM
743		PIK3C2B
744		PIK3C3
745		PIK3R1
746		PIKFYVE
747		PIP4K2A
748		PIP5K1B
749		PKN3
750		PLEKHA5
751		PLK2
752		PMS2
753		PNCK
754		PNMT
755		PPP3CA
756		PPP3CB
757		PPP3CC
758		PRCC
759		PRDM16
760		PRG4
761		PRKAR1A
762		PRKCE
763		PRKCG
764		PRKCH
765		PSEN1
766		PTPN11
767		PTPRT
768		PTTG1
769		RABEP1
770		RAD21
771		RAF1
772		RAG1
773		RALA
774		RALGDS
775		RAP1GDS1
776		RARG
777		RASA1
778		RASA3
779		RASGRF2
780		RET
781		RGL1
782		RGS22
783		RICTOR
784		RIOK3
785		RIPK4
786		RNASEL
787		RPS6KA1
788		RRM2
789		RUNX1
790		RXRA
791		RYK
792		SCARA5
793		SCYL1
794		SDCCAG8
795		SET
796		SGK223
797		SGK3
798		SGK494
799		SH3GL1
800		SHC1
801		SIRT1
802		SIX4
803		SLC14A1
804		SLC22A15
805		SMAD2
806		SMAD3
807		SMAD7
808		SMC2
809		SNX19
810		SOX10
811		SP140
812		SPRY2
813		SPTAN1
814		SRPK1
815		SSX1
816		STK17B
817		STK32A
818		STK32C
819		STK36
820		STK38L
821		TAF1
822		TAOK2
823		TCEA1
824		TCF3
825		TEK
826		TET1
827		TET2
828		TFG
829		TFPT
830		TG
831		TGFBR1
832		TIAM1
833		TLK2
834		TLN1
835		TLX1
836		TMEM200A
837		TMPRSS2
838		TNFRSF10B
839		TNFRSF11B
840		TNFSF11
841		TNK2
842		TNN
843		TNNI3K
844		TP73
845		TPH1
846		TPM3
847		TPR
848		TRIM36
849		TRIM37
850		TRIP11
851		TRPM6
852		TRPM7
853		TSHR
854		TSSK3
855		TTL
856		TWF1
857		TXK
858		ULK4
859		URB2
860		USP6
861		VAV1
862		VEGFA
863		WBP4
864		WT1
865		YWHAQ
866		ZFYVE9
867		ZMYND10
868		ZNF423
