# Supplementary material for: Exploiting high-throughput cell line drug screening studies to identify candidate therapeutic agents in head and neck cancer
Source: BMC Pharmacol Toxicol. 2014 Nov 27;15:66. doi: 10.1186/2050-6511-15-66 (PMC4258049; doi:10.1186/2050-6511-15-66)
Supplement: Supplementary file 4 — Additional file 4: Table S4: Associations of drug response and HNSCC cell line type versus non-HNSCC cell lines. Legend: t - t statistic calculated by ANOVA, p - p value calculated by ANOVA, LFDR - local falsed discovery rate, Effect - differences in the Log2(IC50(μM)) for HNSCC versus non-HNSCC cell lines, 95% lower limit and 95% upper limit delineate confidence intervals for the effect size. (XLSX 63 KB) [file 40360_2014_350_MOESM4_ESM.xlsx]

## Sheet: Sheet1
Drug	t	Degrees of Freedom	p	LFDR	Effect	95% Lower Limit	95% Upper Limit
Bosutinib	-6.10835	23.2216	3.00556e-06	0.00152246	-2.74478	-3.67384	-1.81572
Docetaxel	-5.42681	22.5486	1.73851e-05	0.0160792	-2.29331	-3.16847	-1.41815
BIBW2992	-4.59476	21.223	0.000153106	0.0160792	-3.12058	-4.53208	-1.70909
PD-173074	4.27546	31.178	0.000167403	0.0183107	0.94641	0.49505	1.39777
Gefitinib	-4.28221	20.761	0.000338241	0.0258172	-2.18295	-3.24383	-1.12208
Methotrexate	3.95226	26.8182	0.000506825	0.0258172	1.59291	0.765684	2.42014
Vinblastine	-3.95324	24.3883	0.000579115	0.107105	-1.34383	-2.04482	-0.642837
RDEA119	-3.56211	24.9878	0.00151118	0.107105	-1.77902	-2.80764	-0.750403
BI-D1870	-3.51595	22.2641	0.0019223	0.107105	-1.33039	-2.11458	-0.546201
SB590885	3.2945	39.7677	0.00207805	0.144464	0.769186	0.297228	1.24114
PF-562271	-3.25446	22.1021	0.00361842	0.144464	-1.21101	-1.9825	-0.439512
Nutlin-3a	3.18549	24.9483	0.00385664	0.144464	1.24306	0.439293	2.04683
AICAR	-3.19816	22.1966	0.00411849	0.144464	-1.53626	-2.53195	-0.54057
Metformin	-3.04946	23.3139	0.00563225	0.208169	-0.985002	-1.6527	-0.317306
FTI-277	-2.83635	20.6029	0.0100085	0.208169	-0.955748	-1.65733	-0.25417
PAC-1	2.76968	24.6332	0.0105053	0.208169	0.976854	0.249916	1.70379
JNK-9L	-2.75072	21.9917	0.0116701	0.208169	-1.02857	-1.80407	-0.253074
CHIR-99021	2.68554	23.2967	0.01312	0.208169	0.942895	0.217099	1.66869
AZD6244	-2.63522	23.0657	0.0147732	0.208169	-1.5343	-2.73854	-0.330056
Pazopanib	2.61645	24.0157	0.0151259	0.208169	1.08415	0.228986	1.93932
17-AAG	-2.46437	22.1594	0.0219467	0.362817	-1.65419	-3.04568	-0.262697
Obatoclax Mesylate	-2.43641	22.1032	0.0233429	0.362817	-1.41868	-2.62593	-0.211427
ZM-447439	-2.33263	22.6863	0.0289118	0.362817	-0.990963	-1.87046	-0.11147
Elesclomol	-2.30405	23.95	0.0302054	0.362817	-1.05964	-2.00894	-0.11034
NU-7441	2.27053	24.024	0.0324264	0.362817	0.67011	0.0610154	1.27921
CGP-60474	-2.8832	4.94201	0.0349323	0.58338	-1.5786	-2.99102	-0.16618
AP-24534	2.07308	21.0343	0.0506401	0.58338	1.12913	-0.00344812	2.2617
Camptothecin	-2.0452	22.091	0.0529271	0.58338	-1.13613	-2.28792	0.0156514
Rapamycin	2.53449	4.64521	0.0559046	0.58338	2.54913	-0.0968367	5.1951
PD-0332991	-1.91989	23.5796	0.0670493	0.58338	-0.936313	-1.94381	0.0711817
681640	-1.87405	21.6886	0.0744587	0.58338	-0.846979	-1.78505	0.0910902
KU-55933	-1.85298	22.1393	0.0772625	0.58338	-0.704642	-1.493	0.0837132
PD-0325901	-1.77958	22.0503	0.0889329	0.58338	-1.21674	-2.6345	0.201027
Nilotinib	1.74301	25.1629	0.0935413	0.58338	0.56326	-0.102069	1.22859
Vorinostat	-1.73885	25.263	0.0942362	0.58338	-0.44966	-0.981969	0.0826493
Vinorelbine	-1.6876	20.1295	0.106923	0.812826	-1.22076	-2.72907	0.287542
CI-1040	-1.64264	23.0243	0.114046	0.812826	-0.682254	-1.5414	0.176891
Epothilone B	-1.6158	21.7405	0.120557	0.812826	-1.11103	-2.53802	0.315957
Tipifarnib	-1.56921	25.5594	0.128898	0.812826	-0.628621	-1.45275	0.19551
MS-275	-1.907	3.55766	0.138003	0.812826	-1.33536	-3.37868	0.707967
AMG-706	1.47634	23.2805	0.153251	0.812826	0.441329	-0.176651	1.05931
ABT-263	1.44578	24.6068	0.160855	0.812826	0.651461	-0.277307	1.58023
GDC0941	-1.43677	22.764	0.164385	0.812826	-0.717731	-1.75171	0.316246
FH535	1.35361	21.4115	0.189978	0.812826	0.625184	-0.334192	1.58456
BMS-754807	-1.33262	20.7567	0.197101	0.812826	-1.10629	-2.83393	0.621352
Bryostatin 1	1.32129	21.4813	0.200308	0.812826	0.523964	-0.299596	1.34752
AUY922	-1.3207	20.7627	0.200975	0.814135	-0.817407	-2.10542	0.470605
Etoposide	-1.30588	21.3819	0.20547	0.814135	-0.88548	-2.29408	0.523117
PF-02341066	1.45295	4.48846	0.212369	0.917472	0.780397	-0.648994	2.20979
DMOG	-1.24917	23.1939	0.224063	1	-0.492525	-1.30778	0.322732
GSK-650394	-1.22997	23.2305	0.231018	1	-0.649668	-1.74173	0.442391
CEP-701	-1.18815	26.984	0.245126	1	-0.426389	-1.16274	0.309966
LFM-A13	1.17596	24.2339	0.251036	1	0.241237	-0.181938	0.664412
BMS-536924	-1.32792	4.21572	0.251545	1	-1.8122	-5.52596	1.90155
VX-702	1.11949	23.9801	0.274021	1	0.262511	-0.221479	0.746502
MG-132	-1.22838	4.14921	0.284387	1	-2.00741	-6.48103	2.4662
Lapatinib	-1.23132	4.07628	0.284477	1	-2.05598	-6.65791	2.54594
AZD-0530	-1.16502	4.11685	0.307045	1	-1.63988	-5.50465	2.22489
Cisplatin	-1.03027	25.9503	0.312392	1	-0.307084	-0.919818	0.30565
ATRA	1.03362	22.0778	0.312502	1	0.478576	-0.481447	1.4386
Roscovitine	-1.13157	4.25702	0.317501	1	-0.975078	-3.31164	1.36149
Cytarabine	-1.02041	22.0328	0.31861	1	-0.525084	-1.59217	0.542004
Erlotinib	-1.13428	4.04494	0.31939	1	-2.31809	-7.96742	3.33125
Mitomycin C	-0.984713	31.6368	0.332236	1	-0.381139	-1.1699	0.407623
OSI-906	-0.948739	20.1603	0.353988	1	-0.791529	-2.53095	0.947894
BAY 61-3606	-0.921052	22.2022	0.366924	1	-0.518318	-1.68477	0.648129
Camptothecin	-0.917019	21.4149	0.369345	1	-1.05415	-3.44194	1.33363
Bortezomib	-1.00795	4.07878	0.369476	1	-2.12081	-7.91846	3.67684
XMD8-85	-0.956822	4.22198	0.390177	1	-0.925341	-3.55566	1.70498
AKT inhibitor VIII	-0.834224	20.7345	0.413663	1	-0.377884	-1.32063	0.564867
RO-3306	-0.82783	21.4759	0.416871	1	-0.419864	-1.47319	0.633466
Pyrimethamine	0.913577	3.16047	0.425181	1	1.12252	-2.67784	4.92289
ABT-888	-0.781386	21.4188	0.443128	1	-0.274927	-1.00576	0.455906
AZD-2281	0.778047	25.7484	0.443632	1	0.223374	-0.367041	0.81379
Midostaurin	0.739993	20.2396	0.467802	1	0.448319	-0.814487	1.71113
Z-LLNle-CHO	-0.795568	4.12377	0.46957	1	-1.0253	-4.56151	2.51092
BMS-509744	-0.750148	4.34974	0.491714	1	-0.583082	-2.67444	1.50828
AZ628	-0.75098	4.21207	0.49245	1	-1.07234	-4.9594	2.81472
Axitinib	-0.691541	24.1079	0.495832	1	-0.245945	-0.979793	0.487902
NVP-BEZ235	-0.688715	23.8722	0.497642	1	-0.25099	-1.00336	0.501375
A-443654	-0.723616	4.32073	0.506547	1	-0.737817	-3.48777	2.01213
AZD6482	-0.660817	19.9119	0.516303	1	-0.437796	-1.82015	0.944561
BIRB 0796	0.61282	21.9024	0.546307	1	0.187016	-0.446037	0.820068
Doxorubicin	-0.605255	21.8757	0.551238	1	-0.361964	-1.60262	0.878695
GSK269962A	-0.611829	3.01821	0.583658	1	-2.11854	-13.1007	8.8636
AZD7762	-0.54782	29.765	0.587901	1	-0.162842	-0.770117	0.444433
JNK Inhibitor VIII	-0.549699	21.0739	0.588305	1	-0.196002	-0.937355	0.545352
AZD8055	-0.546198	25.0555	0.589761	1	-0.155102	-0.739878	0.429673
Imatinib	-0.58166	4.1038	0.591253	1	-0.618844	-3.54354	2.30585
CMK	-0.567187	4.11163	0.600124	1	-0.702053	-4.1022	2.69809
CGP-082996	-0.563178	4.16195	0.602276	1	-0.604009	-3.5366	2.32859
Temsirolimus	0.488902	22.2368	0.629698	1	0.269071	-0.871597	1.40974
Bleomycin	-0.483523	24.0718	0.633094	1	-0.3964	-2.08815	1.29535
Sunitinib	0.508605	4.11756	0.637073	1	0.858217	-3.77445	5.49089
Lenalidomide	-0.456742	21.2059	0.6525	1	-0.171894	-0.95409	0.610302
IPA-3	0.443271	21.7074	0.661956	1	0.271219	-0.99869	1.54113
Sorafenib	0.437367	4.31443	0.682856	1	0.352938	-1.82459	2.53047
SB 216763	0.404532	22.5345	0.689636	1	0.155478	-0.6405	0.951455
VX-680	0.417356	4.11165	0.697293	1	0.784728	-4.38021	5.94967
Gemcitabine	-0.378156	22.8245	0.708809	1	-0.408408	-2.6435	1.82669
PHA-665752	-0.384017	4.21122	0.719573	1	-0.280001	-2.26499	1.70498
WZ-1-84	-0.363251	4.07196	0.734492	1	-0.581744	-4.99738	3.8339
SL 0101-1	-0.339537	22.4525	0.737361	1	-0.116431	-0.826755	0.593893
GNF-2	-0.355498	4.13593	0.73961	1	-0.301085	-2.62239	2.02022
NSC-87877	0.301359	21.3904	0.766051	1	0.110628	-0.651946	0.873203
Thapsigargin	0.288268	20.8567	0.775987	1	0.292027	-1.81559	2.39964
Parthenolide	0.303803	3.14861	0.780256	1	0.255575	-2.35158	2.86273
A-769662	0.274918	20.8692	0.786083	1	0.0654385	-0.42976	0.560636
Embelin	-0.235968	23.9731	0.815461	1	-0.0691437	-0.673945	0.535657
GW843682X	-0.246834	4.37078	0.816203	1	-0.284909	-3.38521	2.81539
AS601245	0.232114	21.5653	0.818638	1	0.123927	-0.984619	1.23247
Bexarotene	-0.231643	21.2362	0.819033	1	-0.116839	-1.16507	0.931391
Shikonin	-0.20744	20.2638	0.837737	1	-0.126889	-1.40179	1.14802
QS11	-0.203245	20.9073	0.840908	1	-0.14877	-1.6714	1.37386
Dasatinib	-0.172555	4.13619	0.871117	1	-0.500314	-8.44699	7.44636
KIN001-135	0.169526	4.25942	0.873133	1	0.0683033	-1.02399	1.16059
GDC-0449	-0.149209	22.3936	0.882724	1	-0.0457092	-0.68038	0.588961
MK-2206	0.144537	22.7953	0.886347	1	0.0679971	-0.905684	1.04168
BI-2536	-0.122742	4.17786	0.907991	1	-0.183174	-4.25796	3.89161
NVP-TAE684	0.108656	4.10624	0.918579	1	0.190726	-4.63348	5.01493
Salubrinal	0.105203	4.41848	0.920821	1	0.0737664	-1.80243	1.94996
Cyclopamine	0.0975635	4.0958	0.926868	1	0.114172	-3.10517	3.33352
Paclitaxel	-0.0903497	4.12203	0.93223	1	-0.185639	-5.82432	5.45304
PLX4720	-0.0786236	22.6374	0.938023	1	-0.0331282	-0.905534	0.839278
A-770041	0.0573402	4.11879	0.956949	1	0.108507	-5.08623	5.30324
JW-7-52-1	-0.0423221	4.13847	0.968206	1	-0.0889078	-5.84534	5.66752
S-Trityl-L-cysteine	0.0300154	4.13736	0.977447	1	0.0456431	-4.12166	4.21295
GW 441756	-0.0223345	21.7856	0.982384	1	-0.00746678	-0.701191	0.686258
Bicalutamide	-0.00986214	20.0253	0.992229	1	-0.00266672	-0.566664	0.561331
BX-795	-0.00776692	22.0816	0.993873	1	-0.003913	-1.04851	1.04069
WH-4-023	0.00506518	4.41092	0.99618	1	0.0076799	-4.05177	4.06712
Supplemental Table 4. Associations of drug response and HNSCC cell line type versus non-HNSCC cell lines.
Legend:
t: t statistic calculated by ANOVA
p: p value calculated by ANOVA
LFDR: Local false discovery Rate
Effect: differences in the Log2(IC50) for HNSCC versus non-HNSCC cell lines
95% lower limit and 95% upper limit delineate confidence intervals for the effect size
