# Supplementary material for: Exploiting high-throughput cell line drug screening studies to identify candidate therapeutic agents in head and neck cancer
Source: BMC Pharmacol Toxicol. 2014 Nov 27;15:66. doi: 10.1186/2050-6511-15-66 (PMC4258049; doi:10.1186/2050-6511-15-66)
Supplement: Supplementary file 6 — Additional file 6: Table S6: Associations of mutations and copy number alterations with drug response in HNSCC cell lines. Legend: wt - wild type, nor - normal (non-amplified), mt - mutation, amp - amplified, del - deletion, t - t statistic calculated by ANOVA, p - p value calculated by ANOVA, Wild-type: Log2(IC50(μM)) for wild-type cell lines, Other: Log2(IC50(μM)) for mutated and/or amplified cell lines, Effect: differences in the Log2(IC50(μM)) for WT/nor and mut/amplified cell lines, 95% lower limit and 95% upper limit delineate confidence intervals for the effect size, LFDR: Local false discovery Rate. (XLSX 120 KB) [file 40360_2014_350_MOESM6_ESM.xlsx]

## Sheet: Supp. Table 6
Drug	Gene	Comparison	t	degrees of freedom	p	Wild Type	Other	Effect	95% lower limit	95% upper limit	LFDR
ATRA	TP53	wt/nor vs mt/nor	6.04503	16.375	1.54062e-05	9.95676	7.1494	2.80736	1.82469	3.79003	0.00687515
AZD6482	PIK3CA	wt/nor vs mt/nor	6.16665	14.6902	1.97865e-05	4.86785	0.689392	4.17845	2.73155	5.62536	0.0226533
JNK Inhibitor VIII	EGFR	wt/nor vs wt/amp	5.94651	12.761	5.23842e-05	8.3078	5.96338	2.34442	1.49107	3.19777	0.0561791
AZD6482	EGFR	wt/nor vs wt/amp	5.20901	12.9105	0.000172261	4.82667	1.11102	3.71565	2.17355	5.25776	0.0561791
PF-562271	PIK3CA	wt/nor vs mt/nor	5.95201	9.00784	0.000214066	2.8827	0.37878	2.50392	1.55239	3.45544	0.0794374
Camptothecin	PIK3CA	wt/nor vs mt/nor	4.62771	15.0012	0.000328375	-9.21044	-14.4919	5.28144	2.84891	7.71396	0.592666
AZD7762	EGFR	wt/nor vs wt/amp	-3.97794	15.4391	0.00115156	-0.107219	1.12891	-1.23613	-1.89683	-0.575426	1
Gemcitabine	PIK3CA	wt/nor vs mt/nor	3.63295	15.7314	0.00229219	-4.51221	-8.72326	4.21105	1.7504	6.6717	1
AUY922	EGFR	wt/nor vs wt/amp	4.03802	16.0952	0.000942525	-4.87775	-7.62609	2.74833	1.30619	4.19048	1
AICAR	EGFR	wt/nor vs wt/amp	2.44502	13.4343	0.0289547	10.5573	9.10124	1.45608	0.173734	2.73843	1
Camptothecin	EGFR	wt/nor vs wt/amp	-2.48771	16.0053	0.0242626	-7.2722	-5.73543	-1.53677	-2.84629	-0.227242	1
Cisplatin	PIK3CA	wt/nor vs mt+amp	-2.64029	14.7206	0.018771	4.42258	5.46781	-1.04523	-1.89042	-0.200043	1
Cisplatin	TP53	wt/nor vs mt/nor	3.63368	4.47751	0.0181778	5.91	4.4407	1.4693	0.392305	2.54629	1
RDEA119	TP53	wt/nor vs mt/nor	2.45129	17.9289	0.0247226	2.89693	1.42407	1.47286	0.21016	2.73556	1
AZD-2281	CDKN2A	wt/nor vs mt+del	-2.86756	18.3405	0.010102	6.31359	7.53164	-1.21805	-2.10927	-0.326832	1
Axitinib	EGFR	wt/nor vs wt/amp	2.72596	7.23112	0.0286026	4.82173	3.54109	1.28063	0.176908	2.38436	1
VX-702	EGFR	wt/nor vs wt/amp	5.14679	2.29599	0.0265611	6.75293	4.85323	1.89971	0.492503	3.30691	1
AMG-706	PIK3CA	wt/nor vs mt+amp	-2.587	9.45077	0.0282689	6.08181	7.29823	-1.21643	-2.27242	-0.160428	1
BIBW2992	SMAD4	wt/nor vs mt+del	2.80587	17.9996	0.0116889	0.463267	-2.08841	2.55168	0.641082	4.46227	1
Etoposide	PIK3CA	wt/nor vs mt/nor	2.67708	14.0115	0.0180382	1.35466	-0.517855	1.87252	0.372434	3.3726	1
NSC-87877	CDKN2A	wt/nor vs mt+del	2.45884	16.642	0.0252183	10.1112	8.7265	1.38473	0.19461	2.57485	1
QS11	PIK3CA	wt/nor vs mt/nor	2.50431	15.129	0.0241847	5.70838	3.61612	2.09227	0.312833	3.8717	1
Midostaurin	EGFR	wt/nor vs wt/amp	3.37402	5.67149	0.0163137	1.31596	-1.481	2.79696	0.739721	4.8542	1
FH535	PIK3CA	wt/nor vs mt+amp	2.36556	17.7436	0.0296074	3.33382	1.90641	1.42741	0.158372	2.69645	1
FH535	SMAD4	wt/nor vs mt+del	3.3408	14.8432	0.00452456	3.4774	1.59447	1.88293	0.680502	3.08536	1
IPA-3	SMAD4	wt/nor vs mt+del	-2.81413	16.9729	0.0119582	7.96435	10.1804	-2.21603	-3.87764	-0.554418	1
OSI-906	PIK3CA	wt/nor vs mt/nor	-3.42412	15.5097	0.00361365	3.98384	7.04684	-3.063	-4.96422	-1.16178	1
Camptothecin	SMAD4	wt/nor vs mt+del	2.4876	11.7785	0.0288878	-8.2946	-12.7783	4.48371	0.548358	8.41906	1
Tipifarnib	TP53	wt/nor vs mt/nor	2.38578	16.997	0.0289487	2.87433	1.72883	1.1455	0.132488	2.15852	1
AS601245	TP53	wt/nor vs mt/nor	-3.68192	4.78872	0.0154039	1.59827	4.85856	-3.26029	-5.56705	-0.95353	1
ABT-263	CDKN2A	wt/nor vs mt+del	-6.39706	4.01277	0.00303293	2.14529	5.3775	-3.23221	-4.6333	-1.83113	1
GDC-0449	CDKN2A	wt/nor vs mt+del	-3.61603	4.88376	0.0159176	6.66092	9.04714	-2.38622	-4.09476	-0.677672	1
Erlotinib	CDKN2A	wt/nor vs mt+del	-1.3649	2.07524	0.301415	2.45931	6.81385	-4.35453	-17.6155	8.90642	1
Erlotinib	PIK3CA	wt/nor vs mt+amp	-1.68596	2.34993	0.214958	2.1602	7.26253	-5.10233	-16.4312	6.22657	1
Erlotinib	TP53	wt/nor vs mt/nor	0.165679	2.97641	0.879023	4.62672	3.9174	0.709325	-12.9771	14.3957	1
Metformin	CDKN2A	wt/nor vs mt+del	-0.223895	10.9629	0.826957	14.327	14.4884	-0.161388	-1.74856	1.42578	1
Metformin	EGFR	wt/nor vs wt/amp	0.280515	1.05903	0.823873	14.5021	13.9581	0.543976	-21.0758	22.1638	1
Metformin	PIK3CA	wt/nor vs mt+amp	-1.58759	9.15566	0.146267	14.2646	15.1169	-0.852315	-2.06363	0.359006	1
Metformin	SMAD4	wt/nor vs mt+del	-0.0599687	6.36176	0.95402	14.4395	14.4803	-0.0408463	-1.6848	1.60311	1
Metformin	TP53	wt/nor vs mt/nor	2.48261	3.04469	0.0878214	16.0187	14.1704	1.84832	-0.501478	4.19812	1
AICAR	CDKN2A	wt/nor vs mt+del	-0.00486067	10.5948	0.996212	10.3995	10.4048	-0.00534075	-2.43504	2.42436	1
AICAR	PIK3CA	wt/nor vs mt+amp	-0.184656	6.13964	0.859448	10.368	10.5508	-0.182819	-2.5921	2.22646	1
AICAR	SMAD4	wt/nor vs mt+del	0.738426	7.12463	0.483865	10.5542	9.8417	0.712511	-1.56106	2.98608	1
AICAR	TP53	wt/nor vs mt/nor	2.1882	2.20836	0.148032	13.6094	9.84741	3.76201	-3.00506	10.5291	1
Camptothecin	CDKN2A	wt/nor vs mt+del	-1.06435	15.1082	0.303885	-7.78932	-6.67746	-1.11186	-3.33705	1.11334	1
Camptothecin	PIK3CA	wt/nor vs mt+amp	-1.67656	4.91017	0.155545	-7.47794	-5.42129	-2.05665	-5.22743	1.11413	1
Camptothecin	SMAD4	wt/nor vs mt+del	1.06005	5.17695	0.336055	-6.82174	-8.19307	1.37133	-1.92021	4.66287	1
Camptothecin	TP53	wt/nor vs mt/nor	0.444397	1.08005	0.729353	-5.94462	-7.24759	1.30297	-30.0203	32.6262	1
Vinblastine	CDKN2A	wt/nor vs mt+del	0.969746	11.2878	0.352494	-6.72193	-7.39326	0.671329	-0.847627	2.19028	1
Vinblastine	EGFR	wt/nor vs wt/amp	-0.418324	1.175	0.739279	-7.19514	-6.65659	-0.53855	-12.1273	11.0502	1
Vinblastine	PIK3CA	wt/nor vs mt+amp	-0.734822	7.49422	0.484802	-7.24837	-6.79798	-0.450391	-1.88058	0.979795	1
Vinblastine	SMAD4	wt/nor vs mt+del	0.0965622	5.27577	0.926636	-7.12249	-7.19833	0.0758377	-1.91171	2.06338	1
Vinblastine	TP53	wt/nor vs mt/nor	2.31953	1.97994	0.147457	-5.78521	-7.29766	1.51245	-1.32051	4.34542	1
Cisplatin	CDKN2A	wt/nor vs mt+del	0.120831	15.1755	0.90541	4.67495	4.6083	0.0666493	-1.10785	1.24115	1
Cisplatin	EGFR	wt/nor vs wt/amp	0.308373	1.44084	0.796459	4.62044	4.38219	0.238257	-4.68732	5.16383	1
Cisplatin	SMAD4	wt/nor vs mt+del	1.05562	4.6387	0.342991	4.75445	3.99879	0.75566	-1.12844	2.63976	1
Cytarabine	CDKN2A	wt/nor vs mt+del	-0.537524	7.72202	0.606044	-0.00745873	0.678821	-0.68628	-3.649	2.27644	1
Cytarabine	EGFR	wt/nor vs wt/amp	0.772379	16.9702	0.450514	0.454101	-0.00799974	0.462101	-0.800333	1.72453	1
Cytarabine	PIK3CA	wt/nor vs mt+amp	-1.0136	6.84394	0.34526	0.239468	1.23524	-0.995774	-3.3296	1.33805	1
Cytarabine	SMAD4	wt/nor vs mt+del	-1.45749	3.64159	0.225427	-0.079732	2.22492	-2.30466	-6.87068	2.26136	1
Cytarabine	TP53	wt/nor vs mt/nor	0.121282	1.17054	0.920889	0.625985	0.379515	0.246471	-18.1814	18.6744	1
Docetaxel	CDKN2A	wt/nor vs mt+del	0.375912	14.6455	0.712372	-9.52632	-9.83408	0.307754	-1.44092	2.05643	1
Docetaxel	EGFR	wt/nor vs wt/amp	-2.84955	2.26557	0.0904089	-9.93329	-7.77829	-2.155	-5.06942	0.759407	1
Docetaxel	PIK3CA	wt/nor vs mt+amp	-1.66019	3.63509	0.179325	-10.1311	-8.10722	-2.02392	-5.54696	1.49912	1
Docetaxel	SMAD4	wt/nor vs mt+del	0.0305102	5.62005	0.976715	-9.7003	-9.72954	0.0292386	-2.35466	2.41314	1
Docetaxel	TP53	wt/nor vs mt/nor	2.15299	16.9913	0.0459794	-8.77519	-9.81601	1.04082	0.0208296	2.06081	1
Methotrexate	CDKN2A	wt/nor vs mt+del	-2.00032	6.54241	0.0884361	1.14688	2.93331	-1.78643	-3.92853	0.355669	1
Methotrexate	EGFR	wt/nor vs wt/amp	0.640791	1.10493	0.62877	2.39588	1.24267	1.15321	-17.1696	19.476	1
Methotrexate	PIK3CA	wt/nor vs mt+amp	-0.15096	3.94715	0.887407	2.27439	2.44274	-0.168344	-3.28093	2.94425	1
Methotrexate	SMAD4	wt/nor vs mt+del	0.646551	3.18924	0.561452	2.49678	1.44089	1.05588	-3.9712	6.08297	1
Methotrexate	TP53	wt/nor vs mt/nor	1.42812	13.587	0.175839	2.88178	2.20304	0.678746	-0.343525	1.70102	1
ATRA	CDKN2A	wt/nor vs mt+del	0.0214722	9.26713	0.983324	7.55642	7.53342	0.0230039	-2.38991	2.43591	1
ATRA	EGFR	wt/nor vs wt/amp	1.12139	1.08849	0.451533	7.69958	5.28026	2.41931	-20.2494	25.088	1
ATRA	PIK3CA	wt/nor vs mt+amp	0.780757	3.81832	0.480508	7.75557	6.68509	1.07048	-2.80876	4.94972	1
ATRA	SMAD4	wt/nor vs mt+del	-0.552895	5.1443	0.603503	7.31889	7.91751	-0.598622	-3.35849	2.16124	1
Gefitinib	CDKN2A	wt/nor vs mt+del	-0.559622	8.71439	0.589829	0.158284	0.838432	-0.680148	-3.44331	2.08301	1
Gefitinib	EGFR	wt/nor vs wt/amp	2.12412	1.34452	0.226154	0.866876	-2.11773	2.98461	-6.98396	12.9532	1
Gefitinib	PIK3CA	wt/nor vs mt+amp	0.470928	6.93675	0.652142	0.694102	0.225493	0.468609	-1.88873	2.82595	1
Gefitinib	SMAD4	wt/nor vs mt+del	2.35624	13.1716	0.0345884	0.942103	-0.907527	1.84963	0.156002	3.54326	1
Gefitinib	TP53	wt/nor vs mt/nor	5.5878	1.49087	0.0563368	5.22688	0.00280392	5.22408	-0.449437	10.8976	1
ABT-263	CDKN2A	wt/nor vs mt+del	-0.916786	18.9841	0.370755	4.07002	4.78973	-0.719702	-2.36288	0.923473	1
ABT-263	EGFR	wt/nor vs wt/amp	0.12477	1.16614	0.918689	4.38257	4.1766	0.205969	-14.8728	15.2848	1
ABT-263	PIK3CA	wt/nor vs mt+amp	-1.38667	3.99742	0.237861	4.19899	5.86095	-1.66196	-4.99043	1.66652	1
ABT-263	SMAD4	wt/nor vs mt+del	-1.80284	5.15346	0.129534	4.02844	5.69612	-1.66768	-4.02442	0.689049	1
ABT-263	TP53	wt/nor vs mt/nor	-0.444997	2.60433	0.69066	3.87075	4.44866	-0.57791	-5.08986	3.93404	1
Vorinostat	CDKN2A	wt/nor vs mt+del	-1.62183	12.7127	0.129365	1.16086	1.97861	-0.817755	-1.90956	0.274046	1
Vorinostat	EGFR	wt/nor vs wt/amp	0.255179	1.53341	0.828596	1.67384	1.51072	0.163126	-3.5679	3.89415	1
Vorinostat	PIK3CA	wt/nor vs mt+amp	-0.941407	4.35058	0.395773	1.55123	2.15946	-0.608229	-2.34645	1.13	1
Vorinostat	SMAD4	wt/nor vs mt+del	-0.529755	4.45222	0.621611	1.58597	1.94378	-0.35781	-2.16031	1.44469	1
Vorinostat	TP53	wt/nor vs mt/nor	0.377533	2.43556	0.736203	1.94317	1.60712	0.336041	-2.9068	3.57888	1
Nilotinib	CDKN2A	wt/nor vs mt+del	1.7905	13.2961	0.0961587	7.07912	6.21191	0.867212	-0.176779	1.9112	1
Nilotinib	EGFR	wt/nor vs wt/amp	-1.10851	12.0668	0.289249	6.52162	6.96533	-0.443709	-1.3153	0.427883	1
Nilotinib	PIK3CA	wt/nor vs mt+amp	2.19483	3.23993	0.109083	6.96941	4.72699	2.24241	-0.87697	5.3618	1
Nilotinib	SMAD4	wt/nor vs mt+del	0.543669	3.41935	0.620141	6.69528	6.04886	0.646418	-2.88803	4.18087	1
Nilotinib	TP53	wt/nor vs mt/nor	2.06591	10.6251	0.0641044	7.37361	6.42347	0.950142	-0.066499	1.96678	1
RDEA119	CDKN2A	wt/nor vs mt+del	-0.724213	17.4532	0.478532	1.30393	1.98038	-0.676443	-2.6432	1.29032	1
RDEA119	EGFR	wt/nor vs wt/amp	0.186413	1.08799	0.880747	1.69153	1.22622	0.465312	-25.7879	26.7185	1
RDEA119	PIK3CA	wt/nor vs mt+amp	-1.71206	3.61524	0.169616	1.25141	3.72562	-2.47421	-6.66079	1.71237	1
RDEA119	SMAD4	wt/nor vs mt+del	-0.299248	7.25049	0.773147	1.58752	1.87493	-0.287408	-2.54267	1.96785	1
CI-1040	CDKN2A	wt/nor vs mt+del	-0.182896	10.2159	0.858458	3.1824	3.34959	-0.167194	-2.19822	1.86384	1
CI-1040	EGFR	wt/nor vs wt/amp	0.406399	1.20353	0.744863	3.32472	2.71457	0.610141	-12.3035	13.5238	1
CI-1040	PIK3CA	wt/nor vs mt+amp	-1.19802	4.90402	0.285584	3.06645	4.18959	-1.12314	-3.5473	1.30103	1
CI-1040	SMAD4	wt/nor vs mt+del	1.11706	7.5472	0.298264	3.44657	2.5627	0.883874	-0.959982	2.72773	1
CI-1040	TP53	wt/nor vs mt/nor	1.78134	1.25826	0.28484	5.27377	3.02363	2.25014	-7.77303	12.2733	1
Temsirolimus	CDKN2A	wt/nor vs mt+del	-1.26869	8.52893	0.238081	-2.65889	-1.0801	-1.57879	-4.41774	1.26017	1
Temsirolimus	EGFR	wt/nor vs wt/amp	2.42108	2.1745	0.126438	-1.35	-3.83613	2.48613	-1.60917	6.58142	1
Temsirolimus	PIK3CA	wt/nor vs mt+amp	0.236939	11.8728	0.816743	-1.59154	-1.79724	0.205701	-1.68811	2.09952	1
Temsirolimus	SMAD4	wt/nor vs mt+del	-1.77595	4.8434	0.137793	-2.08803	0.174566	-2.2626	-5.56968	1.04448	1
Temsirolimus	TP53	wt/nor vs mt/nor	-0.453109	1.87655	0.697434	-2.09054	-1.55536	-0.535176	-5.95132	4.88097	1
AZD-2281	EGFR	wt/nor vs wt/amp	0.0718266	2.39951	0.948291	7.08435	7.04684	0.0375101	-1.88643	1.96145	1
AZD-2281	PIK3CA	wt/nor vs mt+amp	-0.555724	8.45865	0.592791	7.01557	7.28886	-0.273285	-1.39668	0.850109	1
AZD-2281	SMAD4	wt/nor vs mt+del	-0.329396	4.14153	0.757846	7.02755	7.29282	-0.265276	-2.47144	1.94089	1
AZD-2281	TP53	wt/nor vs mt/nor	0.0361069	2.78584	0.973626	7.10527	7.07625	0.0290236	-2.64404	2.70208	1
ABT-888	CDKN2A	wt/nor vs mt+del	-0.437254	18.8133	0.666905	7.19995	7.48859	-0.288636	-1.67119	1.09392	1
ABT-888	EGFR	wt/nor vs wt/amp	-0.640608	5.89854	0.545843	7.25347	7.57054	-0.317072	-1.53325	0.899107	1
ABT-888	PIK3CA	wt/nor vs mt+amp	0.926964	3.28501	0.416888	7.62235	6.34281	1.27954	-2.90544	5.46452	1
ABT-888	SMAD4	wt/nor vs mt+del	1.09529	3.57535	0.341627	7.53727	6.27681	1.26046	-2.09005	4.61098	1
ABT-888	TP53	wt/nor vs mt/nor	0.751924	2.54579	0.51548	7.99349	7.16018	0.833312	-3.07774	4.74436	1
Bosutinib	CDKN2A	wt/nor vs mt+del	-0.660779	17.726	0.517251	1.17165	1.73467	-0.563026	-2.35513	1.22908	1
Bosutinib	EGFR	wt/nor vs wt/amp	1.65647	1.394	0.289697	1.64876	-0.330377	1.97914	-6.02731	9.98559	1
Bosutinib	PIK3CA	wt/nor vs mt+amp	0.873491	6.66507	0.412757	1.66461	0.906409	0.758198	-1.31541	2.83181	1
Bosutinib	SMAD4	wt/nor vs mt+del	2.09456	17.8402	0.0507597	1.70518	0.433494	1.27169	-0.00468329	2.54806	1
Bosutinib	TP53	wt/nor vs mt/nor	2.98601	2.26663	0.0826946	4.76618	0.865787	3.9004	-1.13148	8.93227	1
Lenalidomide	CDKN2A	wt/nor vs mt+del	0.0369801	17.9742	0.970908	7.57667	7.55209	0.0245869	-1.37239	1.42156	1
Lenalidomide	EGFR	wt/nor vs wt/amp	0.792246	1.42163	0.538796	7.60166	6.77562	0.826039	-5.95523	7.6073	1
Lenalidomide	PIK3CA	wt/nor vs mt+amp	1.21204	3.10144	0.309684	7.9439	5.93604	2.00786	-3.16794	7.18367	1
Lenalidomide	SMAD4	wt/nor vs mt+del	0.0088882	12.8098	0.993045	7.52016	7.51464	0.00551831	-1.33779	1.34883	1
Lenalidomide	TP53	wt/nor vs mt/nor	1.26068	3.50809	0.284749	8.44361	7.35589	1.08772	-1.44627	3.62171	1
Axitinib	CDKN2A	wt/nor vs mt+del	-1.44409	18.9409	0.165051	4.17119	5.06319	-0.892002	-2.18511	0.401111	1
Axitinib	PIK3CA	wt/nor vs mt+amp	-0.198447	4.04164	0.852278	4.6857	4.88352	-0.197819	-2.95426	2.55862	1
Axitinib	SMAD4	wt/nor vs mt+del	-0.773688	3.56975	0.487139	4.50725	5.43932	-0.932071	-4.44204	2.5779	1
Axitinib	TP53	wt/nor vs mt/nor	-0.285288	3.57435	0.791178	4.49928	4.72797	-0.228681	-2.56275	2.10538	1
AZD7762	CDKN2A	wt/nor vs mt+del	0.444363	16.3286	0.662613	0.0910701	-0.153119	0.244189	-0.91885	1.40723	1
AZD7762	PIK3CA	wt/nor vs mt+amp	0.431051	4.67376	0.685582	-0.00419824	-0.297653	0.293455	-1.49396	2.08087	1
AZD7762	SMAD4	wt/nor vs mt+del	0.33905	3.67701	0.75304	0.077259	-0.227069	0.304328	-2.27654	2.8852	1
AZD7762	TP53	wt/nor vs mt/nor	0.236853	2.75572	0.829271	0.173316	-0.0112988	0.184615	-2.42509	2.79432	1
GW 441756	CDKN2A	wt/nor vs mt+del	0.26343	13.0699	0.796327	6.22252	6.03313	0.189395	-1.36298	1.74177	1
GW 441756	EGFR	wt/nor vs wt/amp	-0.140286	1.71005	0.903175	6.08577	6.19493	-0.109164	-4.06474	3.84641	1
GW 441756	PIK3CA	wt/nor vs mt+amp	2.22715	3.81561	0.0931516	6.47923	4.516	1.96323	-0.531562	4.45803	1
GW 441756	SMAD4	wt/nor vs mt+del	0.632979	3.8907	0.562038	6.22848	5.56952	0.658951	-2.26372	3.58163	1
GW 441756	TP53	wt/nor vs mt/nor	1.89582	4.97728	0.11675	7.09806	5.91997	1.17809	-0.421498	2.77767	1
CEP-701	CDKN2A	wt/nor vs mt+del	1.02205	16.7069	0.32133	-0.113614	-0.789365	0.675751	-0.721067	2.07257	1
CEP-701	EGFR	wt/nor vs wt/amp	-0.43783	1.04327	0.734861	-0.553427	0.430644	-0.984071	-26.89	24.9219	1
CEP-701	PIK3CA	wt/nor vs mt+amp	-1.11967	3.54588	0.332914	-0.770858	0.483483	-1.25434	-4.52832	2.01964	1
CEP-701	SMAD4	wt/nor vs mt+del	0.332852	17.5677	0.743185	-0.422882	-0.58357	0.160688	-0.855348	1.17672	1
CEP-701	TP53	wt/nor vs mt/nor	2.13101	16.723	0.0482385	0.336138	-0.594636	0.930774	0.00809298	1.85345	1
SB 216763	CDKN2A	wt/nor vs mt+del	0.747479	18.706	0.464068	8.37899	7.84815	0.530842	-0.957158	2.01884	1
SB 216763	EGFR	wt/nor vs wt/amp	-1.1674	1.67314	0.382753	7.93474	8.9714	-1.03666	-5.66992	3.5966	1
SB 216763	PIK3CA	wt/nor vs mt+amp	-0.884352	5.39869	0.414152	7.90902	8.65112	-0.742097	-2.85214	1.36794	1
SB 216763	SMAD4	wt/nor vs mt+del	-0.591606	4.02585	0.585738	7.90335	8.57863	-0.675271	-3.83636	2.48582	1
SB 216763	TP53	wt/nor vs mt/nor	-1.15553	2.84877	0.335528	7.00813	8.22022	-1.21209	-4.65284	2.22866	1
17-AAG	CDKN2A	wt/nor vs mt+del	1.34727	15.8402	0.19685	-1.28984	-3.0394	1.74956	-1.0056	4.50472	1
17-AAG	EGFR	wt/nor vs wt/amp	-0.275829	1.13512	0.824353	-2.34326	-1.54455	-0.798708	-28.6976	27.1002	1
17-AAG	PIK3CA	wt/nor vs mt+amp	-1.79168	4.04772	0.146817	-2.96798	0.156172	-3.12415	-7.94303	1.69472	1
17-AAG	SMAD4	wt/nor vs mt+del	0.249793	3.47609	0.816799	-2.13972	-2.75807	0.618357	-6.68312	7.91984	1
17-AAG	TP53	wt/nor vs mt/nor	0.556177	2.62864	0.621878	-1.28842	-2.43544	1.14702	-5.97326	8.26729	1
VX-702	CDKN2A	wt/nor vs mt+del	-2.27342	15.3752	0.0377407	5.98195	6.92971	-0.947754	-1.83444	-0.0610691	1
VX-702	PIK3CA	wt/nor vs mt+amp	0.141699	3.80933	0.894493	6.58785	6.48708	0.100776	-1.91343	2.11499	1
VX-702	SMAD4	wt/nor vs mt+del	-2.0367	16.8963	0.0576632	6.42856	7.10058	-0.672025	-1.3685	0.0244506	1
VX-702	TP53	wt/nor vs mt/nor	0.849188	3.20091	0.454579	6.97543	6.49018	0.485255	-1.2704	2.24091	1
AMG-706	CDKN2A	wt/nor vs mt+del	-1.38692	18.5527	0.181906	5.85355	6.59656	-0.743002	-1.86611	0.380108	1
AMG-706	EGFR	wt/nor vs wt/amp	0.257529	1.7761	0.823487	6.29632	6.1264	0.169917	-3.04106	3.3809	1
AMG-706	SMAD4	wt/nor vs mt+del	-0.638393	6.80162	0.544105	6.20233	6.58735	-0.385019	-1.81962	1.04958	1
AMG-706	TP53	wt/nor vs mt/nor	-0.164632	2.31736	0.882499	6.11558	6.30823	-0.192642	-4.62105	4.23577	1
KU-55933	CDKN2A	wt/nor vs mt+del	-0.571736	13.6707	0.576781	6.3603	6.81651	-0.456211	-2.1715	1.25907	1
KU-55933	EGFR	wt/nor vs wt/amp	2.06971	1.46094	0.219271	6.75053	4.81572	1.93481	-3.90524	7.77486	1
KU-55933	PIK3CA	wt/nor vs mt+amp	-0.661104	4.01643	0.544543	6.50638	7.22213	-0.715746	-3.71683	2.28534	1
KU-55933	SMAD4	wt/nor vs mt+del	0.524598	5.59794	0.619974	6.64577	6.20215	0.443629	-1.66218	2.54944	1
KU-55933	TP53	wt/nor vs mt/nor	1.1418	4.60189	0.309444	7.26349	6.43238	0.831105	-1.08974	2.75195	1
Elesclomol	CDKN2A	wt/nor vs mt+del	-1.24043	17.8104	0.23091	-5.64341	-4.725	-0.918407	-2.47511	0.638291	1
Elesclomol	EGFR	wt/nor vs wt/amp	0.87043	11.8514	0.401353	-5.06103	-5.55654	0.495515	-0.746558	1.73759	1
Elesclomol	PIK3CA	wt/nor vs mt+amp	-1.15935	6.35617	0.288006	-5.25173	-4.22529	-1.02644	-3.16375	1.11087	1
Elesclomol	SMAD4	wt/nor vs mt+del	0.848027	8.54827	0.419534	-4.96562	-5.66655	0.700924	-1.184	2.58585	1
Elesclomol	TP53	wt/nor vs mt/nor	1.24434	1.61448	0.364006	-3.93856	-5.25138	1.31282	-4.44135	7.06698	1
BIBW2992	CDKN2A	wt/nor vs mt+del	-1.28346	16.2683	0.217312	-1.063	0.634187	-1.69718	-4.49668	1.10232	1
BIBW2992	EGFR	wt/nor vs wt/amp	0.852112	1.14475	0.535652	0.195125	-2.2268	2.42192	-24.5034	29.3472	1
BIBW2992	PIK3CA	wt/nor vs mt+amp	-0.712889	4.67323	0.509911	-0.240548	0.957445	-1.19799	-5.61025	3.21426	1
BIBW2992	TP53	wt/nor vs mt/nor	3.0783	3.77647	0.0399372	3.46045	-0.666041	4.12649	0.316125	7.93685	1
GDC-0449	CDKN2A	wt/nor vs mt+del	-1.10726	18.3537	0.282482	7.92058	8.54752	-0.626948	-1.81488	0.560984	1
GDC-0449	EGFR	wt/nor vs wt/amp	0.275533	1.09873	0.825613	8.33405	7.91607	0.417981	-15.2097	16.0457	1
GDC-0449	PIK3CA	wt/nor vs mt+amp	-2.11571	18.9969	0.0478041	8.15131	8.97753	-0.826219	-1.64359	-0.00884863	1
GDC-0449	SMAD4	wt/nor vs mt+del	0.776799	3.84458	0.482294	8.44031	7.70002	0.740283	-1.94837	3.42894	1
GDC-0449	TP53	wt/nor vs mt/nor	1.5134	3.68124	0.210728	9.15053	8.14079	1.00975	-0.907712	2.9272	1
PLX4720	CDKN2A	wt/nor vs mt+del	0.458331	16.752	0.652604	7.11084	6.75803	0.35281	-1.2731	1.97872	1
PLX4720	EGFR	wt/nor vs wt/amp	1.09858	16.8414	0.287409	6.9246	6.38104	0.543557	-0.50109	1.5882	1
PLX4720	PIK3CA	wt/nor vs mt+amp	-0.868078	6.82469	0.414831	6.74198	7.43962	-0.697633	-2.60791	1.21264	1
PLX4720	SMAD4	wt/nor vs mt+del	-1.03991	6.11056	0.337767	6.67227	7.59904	-0.926763	-3.09791	1.24438	1
PLX4720	TP53	wt/nor vs mt/nor	-0.0172176	8.00797	0.986684	6.85857	6.86842	-0.00984427	-1.32809	1.3084	1
BX-795	CDKN2A	wt/nor vs mt+del	0.884659	11.8282	0.393969	4.08095	3.11715	0.963798	-1.41376	3.34135	1
BX-795	EGFR	wt/nor vs wt/amp	0.875795	2.56156	0.455476	3.65338	2.86014	0.793242	-2.38947	3.97595	1
BX-795	PIK3CA	wt/nor vs mt+amp	-0.900506	3.95485	0.419308	3.23664	4.53692	-1.30027	-5.32739	2.72684	1
BX-795	SMAD4	wt/nor vs mt+del	-0.876438	6.72071	0.411022	3.39538	4.28877	-0.893389	-3.3242	1.53742	1
BX-795	TP53	wt/nor vs mt/nor	0.771098	3.14982	0.494361	4.39541	3.42912	0.966295	-2.91657	4.84916	1
NU-7441	CDKN2A	wt/nor vs mt+del	0.389697	16.7759	0.701664	5.65207	5.44495	0.207114	-0.915342	1.32957	1
NU-7441	EGFR	wt/nor vs wt/amp	-1.31333	4.03652	0.25875	5.48462	6.0723	-0.587686	-1.82566	0.65029	1
NU-7441	PIK3CA	wt/nor vs mt+amp	-1.13421	7.72555	0.290671	5.39911	5.99079	-0.591685	-1.80214	0.61877	1
NU-7441	SMAD4	wt/nor vs mt+del	1.33042	3.8219	0.257208	5.78396	4.65594	1.12802	-1.26993	3.52597	1
NU-7441	TP53	wt/nor vs mt/nor	-0.60475	1.13106	0.643998	4.87342	5.62566	-0.752238	-12.8235	11.3191	1
SL 0101-1	CDKN2A	wt/nor vs mt+del	0.768911	18.3313	0.45174	7.97414	7.48004	0.494095	-0.854192	1.84238	1
SL 0101-1	EGFR	wt/nor vs wt/amp	0.811557	1.46657	0.527657	7.70343	6.9711	0.732328	-4.87372	6.33838	1
SL 0101-1	PIK3CA	wt/nor vs mt+amp	-2.09488	5.70878	0.0834169	7.39653	8.82316	-1.42663	-3.11383	0.260559	1
SL 0101-1	SMAD4	wt/nor vs mt+del	-0.176605	4.12507	0.868152	7.59498	7.77108	-0.176099	-2.9118	2.5596	1
SL 0101-1	TP53	wt/nor vs mt/nor	-0.234285	4.9564	0.824134	7.49961	7.65324	-0.153633	-1.84377	1.5365	1
Bortezomib	CDKN2A	wt/nor vs mt+del	0.847618	2.01495	0.485339	-7.77473	-10.8079	3.03322	-12.255	18.3214	1
Bortezomib	PIK3CA	wt/nor vs mt+amp	-1.01151	1.00535	0.495644	-11.0934	-5.83	-5.26336	-70.5537	60.027	1
Bortezomib	TP53	wt/nor vs mt/nor	-0.888949	2.02798	0.466707	-10.8866	-7.72231	-3.16426	-18.2791	11.9505	1
BI-D1870	CDKN2A	wt/nor vs mt+del	0.261779	17.9947	0.796465	2.61404	2.44276	0.17128	-1.20336	1.54592	1
BI-D1870	EGFR	wt/nor vs wt/amp	0.199219	2.05982	0.860032	2.50604	2.35304	0.153002	-3.06118	3.36719	1
BI-D1870	PIK3CA	wt/nor vs mt+amp	-1.20469	3.37396	0.305971	2.18946	3.7557	-1.56623	-5.45607	2.3236	1
BI-D1870	SMAD4	wt/nor vs mt+del	-0.403291	15.8824	0.692112	2.4417	2.67079	-0.229086	-1.434	0.975832	1
BI-D1870	TP53	wt/nor vs mt/nor	2.82699	4.62501	0.0402009	3.87869	2.32655	1.55214	0.105657	2.99862	1
BIRB 0796	CDKN2A	wt/nor vs mt+del	-2.45984	11.5209	0.0307947	7.45234	8.82896	-1.37662	-2.60161	-0.151627	1
BIRB 0796	EGFR	wt/nor vs wt/amp	3.03879	1.84336	0.103085	8.55942	6.72945	1.82997	-0.983979	4.64393	1
BIRB 0796	PIK3CA	wt/nor vs mt+amp	0.0940301	4.12445	0.929477	8.36303	8.28359	0.0794384	-2.2385	2.39738	1
BIRB 0796	SMAD4	wt/nor vs mt+del	-1.18181	6.45661	0.278971	8.21038	8.95337	-0.742988	-2.25533	0.769358	1
BIRB 0796	TP53	wt/nor vs mt/nor	2.12787	1.67734	0.191115	9.65019	8.21581	1.43438	-2.0721	4.94085	1
JNK Inhibitor VIII	CDKN2A	wt/nor vs mt+del	-1.42057	16.5189	0.174043	7.5387	8.45153	-0.91283	-2.27157	0.445912	1
JNK Inhibitor VIII	PIK3CA	wt/nor vs mt+amp	-1.02383	3.90291	0.365129	7.92265	8.9696	-1.04695	-3.91416	1.82027	1
JNK Inhibitor VIII	SMAD4	wt/nor vs mt+del	-1.20297	7.81684	0.264155	7.89125	8.69765	-0.806394	-2.35852	0.745732	1
JNK Inhibitor VIII	TP53	wt/nor vs mt/nor	0.866342	1.28259	0.518082	8.92884	7.95892	0.969915	-7.62244	9.56227	1
681640	CDKN2A	wt/nor vs mt+del	-0.98296	11.5597	0.345753	1.97995	2.90352	-0.923569	-2.97942	1.13228	1
681640	EGFR	wt/nor vs wt/amp	-0.289604	1.04243	0.819022	2.35494	3.19975	-0.844817	-34.529	32.8394	1
681640	PIK3CA	wt/nor vs mt+amp	-1.5552	4.3894	0.1886	2.23836	3.94793	-1.70958	-4.65774	1.23859	1
681640	SMAD4	wt/nor vs mt+del	0.286498	5.5786	0.784837	2.50339	2.22063	0.282761	-2.17715	2.74268	1
681640	TP53	wt/nor vs mt/nor	1.34148	1.38116	0.358598	3.88157	2.27472	1.60685	-6.53592	9.74962	1
Nutlin-3a	CDKN2A	wt/nor vs mt+del	-1.35905	13.2971	0.196735	7.01042	8.05601	-1.04559	-2.70392	0.612729	1
Nutlin-3a	EGFR	wt/nor vs wt/amp	-0.190558	6.79721	0.854438	7.54674	7.64484	-0.0981033	-1.32286	1.12666	1
Nutlin-3a	PIK3CA	wt/nor vs mt+amp	-0.697336	4.35126	0.521066	7.52637	8.21579	-0.689417	-3.34911	1.97028	1
Nutlin-3a	SMAD4	wt/nor vs mt+del	0.107543	3.80188	0.919792	7.58199	7.45477	0.127228	-3.22602	3.48048	1
Nutlin-3a	TP53	wt/nor vs mt/nor	-1.72913	2.22074	0.213329	5.50725	7.91819	-2.41094	-7.87344	3.05156	1
PD-173074	CDKN2A	wt/nor vs mt+del	-2.01252	15.0717	0.0623888	6.04832	6.81107	-0.762756	-1.57025	0.044739	1
PD-173074	EGFR	wt/nor vs wt/amp	-0.219842	6.43182	0.832807	6.44797	6.508	-0.0600321	-0.717485	0.597421	1
PD-173074	PIK3CA	wt/nor vs mt+amp	-0.61478	3.79943	0.573601	6.44766	6.83008	-0.38242	-2.14605	1.38121	1
PD-173074	SMAD4	wt/nor vs mt+del	-0.895321	4.02559	0.420923	6.35336	6.85641	-0.50305	-2.05913	1.05303	1
PD-173074	TP53	wt/nor vs mt/nor	-1.17889	2.99813	0.323474	5.95545	6.54194	-0.586498	-2.17032	0.997321	1
ZM-447439	CDKN2A	wt/nor vs mt+del	0.360402	10.0666	0.725994	3.32098	2.9684	0.352575	-1.82522	2.53037	1
ZM-447439	EGFR	wt/nor vs wt/amp	1.40591	2.99495	0.254567	3.31632	2.34366	0.972665	-1.23118	3.17651	1
ZM-447439	PIK3CA	wt/nor vs mt+amp	1.28598	4.52196	0.260356	3.3558	2.02709	1.32871	-1.41401	4.07142	1
ZM-447439	SMAD4	wt/nor vs mt+del	1.02895	5.43948	0.347065	3.40974	2.45633	0.953405	-1.37171	3.27852	1
ZM-447439	TP53	wt/nor vs mt/nor	1.07862	3.60053	0.347656	4.05782	3.07104	0.986781	-1.66837	3.64193	1
RO-3306	CDKN2A	wt/nor vs mt+del	1.07161	16.6445	0.299189	6.88689	5.8276	1.05928	-1.02967	3.14824	1
RO-3306	EGFR	wt/nor vs wt/amp	-1.61706	2.5067	0.221719	6.02117	7.51283	-1.49167	-4.78283	1.7995	1
RO-3306	PIK3CA	wt/nor vs mt+amp	-0.91664	4.389	0.406882	6.00229	7.20374	-1.20145	-4.71681	2.31392	1
RO-3306	SMAD4	wt/nor vs mt+del	0.239324	4.23382	0.821998	6.23966	5.89305	0.346607	-3.58837	4.28159	1
RO-3306	TP53	wt/nor vs mt/nor	2.29323	6.5781	0.0578905	7.8069	5.88153	1.92538	-0.0860462	3.9368	1
MK-2206	CDKN2A	wt/nor vs mt+del	-0.611564	13.6692	0.550863	3.79789	4.39645	-0.598552	-2.70248	1.50538	1
MK-2206	EGFR	wt/nor vs wt/amp	1.49014	1.57052	0.305701	4.34131	2.65384	1.68747	-4.71357	8.08852	1
MK-2206	PIK3CA	wt/nor vs mt+amp	1.46337	18.8653	0.159828	4.33997	3.43938	0.900581	-0.388119	2.18928	1
MK-2206	SMAD4	wt/nor vs mt+del	-0.0594656	4.0067	0.955429	4.15568	4.24008	-0.0843977	-4.02232	3.85352	1
MK-2206	TP53	wt/nor vs mt/nor	-2.50172	10.0421	0.031264	2.70986	4.43069	-1.72082	-3.25259	-0.189057	1
PD-0332991	CDKN2A	wt/nor vs mt+del	0.359192	17.3956	0.723774	2.7363	2.40034	0.335956	-1.63396	2.30587	1
PD-0332991	EGFR	wt/nor vs wt/amp	-0.859199	5.23302	0.427827	2.42064	3.02894	-0.608296	-2.40411	1.18752	1
PD-0332991	PIK3CA	wt/nor vs mt+amp	-1.87763	7.40846	0.100203	2.22001	3.83865	-1.61864	-3.63454	0.397261	1
PD-0332991	SMAD4	wt/nor vs mt+del	0.878141	5.65783	0.415596	2.67007	1.72709	0.942982	-1.72361	3.60958	1
PD-0332991	TP53	wt/nor vs mt/nor	2.30987	3.12718	0.10047	4.66327	2.09645	2.56682	-0.88965	6.0233	1
NVP-BEZ235	CDKN2A	wt/nor vs mt+del	0.0490049	16.903	0.96149	-3.54014	-3.57478	0.0346372	-1.45725	1.52653	1
NVP-BEZ235	EGFR	wt/nor vs wt/amp	-0.30958	1.53436	0.793706	-3.60367	-3.32108	-0.282584	-5.60561	5.04045	1
NVP-BEZ235	PIK3CA	wt/nor vs mt+amp	-1.68111	10.7733	0.121467	-3.74402	-2.7862	-0.957818	-2.21507	0.29943	1
NVP-BEZ235	SMAD4	wt/nor vs mt+del	-2.0191	12.3649	0.0656991	-3.80499	-2.65708	-1.14791	-2.38257	0.0867597	1
NVP-BEZ235	TP53	wt/nor vs mt/nor	0.25866	5.42748	0.805424	-3.42929	-3.6012	0.17191	-1.49685	1.84067	1
GDC0941	CDKN2A	wt/nor vs mt+del	0.0430384	11.1019	0.966435	2.62791	2.57976	0.0481499	-2.41148	2.50778	1
GDC0941	EGFR	wt/nor vs wt/amp	-0.0383636	1.0188	0.975501	2.51134	2.68269	-0.171348	-54.5062	54.1635	1
GDC0941	PIK3CA	wt/nor vs mt+amp	-1.8209	4.59751	0.133357	2.19817	4.29779	-2.09962	-5.14344	0.9442	1
GDC0941	SMAD4	wt/nor vs mt+del	-1.04724	6.16536	0.334296	2.30923	3.40548	-1.09625	-3.64112	1.44861	1
GDC0941	TP53	wt/nor vs mt/nor	-0.396625	4.0336	0.711734	2.17457	2.59093	-0.416358	-3.32139	2.48867	1
AZD8055	CDKN2A	wt/nor vs mt+del	-1.15748	18.9791	0.261435	0.205332	0.769355	-0.564023	-1.584	0.45595	1
AZD8055	EGFR	wt/nor vs wt/amp	1.66398	1.61622	0.26633	0.676759	-0.397246	1.07401	-2.44145	4.58946	1
AZD8055	PIK3CA	wt/nor vs mt+amp	0.22127	7.65355	0.830671	0.576042	0.462889	0.113153	-1.07545	1.30175	1
AZD8055	SMAD4	wt/nor vs mt+del	-1.63193	3.36737	0.19122	0.259206	1.80997	-1.55076	-4.39659	1.29506	1
AZD8055	TP53	wt/nor vs mt/nor	0.00535475	16.1523	0.995793	0.571067	0.569057	0.00200931	-0.792852	0.79687	1
XMD8-85	CDKN2A	wt/nor vs mt+del	0.913906	2.04378	0.455459	4.76763	3.28934	1.47828	-5.3405	8.29706	1
XMD8-85	PIK3CA	wt/nor vs mt+amp	-1.04287	1.22331	0.460211	3.25087	5.56447	-2.3136	-20.8299	16.2027	1
XMD8-85	TP53	wt/nor vs mt/nor	-0.328565	2.59936	0.767135	3.81881	4.41465	-0.595833	-6.90435	5.71269	1
PD-0325901	CDKN2A	wt/nor vs mt+del	-0.498279	12.6393	0.626845	-1.43375	-0.699751	-0.733999	-3.92563	2.45763	1
PD-0325901	EGFR	wt/nor vs wt/amp	0.401784	1.06845	0.753366	-0.973771	-2.50769	1.53392	-40.2145	43.2824	1
PD-0325901	PIK3CA	wt/nor vs mt+amp	-1.7069	4.07961	0.161633	-1.55781	1.47898	-3.03678	-7.93862	1.86506	1
PD-0325901	SMAD4	wt/nor vs mt+del	1.62113	8.12207	0.143081	-0.726965	-2.72796	2.00099	-0.837929	4.83991	1
PD-0325901	TP53	wt/nor vs mt/nor	1.08358	3.17699	0.353855	0.397703	-1.39626	1.79396	-3.31263	6.90055	1
SB590885	CDKN2A	wt/nor vs mt+del	-0.46888	18.1429	0.64474	7.56116	7.72608	-0.164911	-0.903416	0.573593	1
SB590885	EGFR	wt/nor vs wt/amp	0.0411615	1.33595	0.972448	7.61134	7.58713	0.0242052	-4.19132	4.23973	1
SB590885	PIK3CA	wt/nor vs mt+amp	-0.795376	4.48262	0.466399	7.58611	7.99109	-0.404973	-1.76058	0.950631	1
SB590885	SMAD4	wt/nor vs mt+del	-1.02156	4.88022	0.354931	7.51175	7.99758	-0.485828	-1.71741	0.745754	1
SB590885	TP53	wt/nor vs mt/nor	0.4909	2.9349	0.657853	7.82903	7.57008	0.25895	-1.44105	1.95895	1
AZD6244	CDKN2A	wt/nor vs mt+del	-0.597871	10.7134	0.56235	2.05853	2.83544	-0.776902	-3.64632	2.09252	1
AZD6244	EGFR	wt/nor vs wt/amp	0.228718	1.0301	0.856007	2.46387	1.4867	0.97717	-49.6995	51.6539	1
AZD6244	PIK3CA	wt/nor vs mt+amp	-1.829	4.03252	0.140815	2.01784	4.75642	-2.73858	-6.88261	1.40544	1
AZD6244	SMAD4	wt/nor vs mt+del	1.08558	15.4153	0.294349	2.548	1.63876	0.909241	-0.871797	2.69028	1
AZD6244	TP53	wt/nor vs mt/nor	0.409447	2.68717	0.712628	2.94528	2.26395	0.68133	-4.98078	6.34344	1
Paclitaxel	CDKN2A	wt/nor vs mt+del	-0.558184	2.16473	0.629077	-4.22974	-1.64179	-2.58795	-21.1503	15.9744	1
Paclitaxel	PIK3CA	wt/nor vs mt+amp	-0.424547	2.57071	0.70414	-3.95827	-2.04899	-1.90929	-17.6734	13.8548	1
Paclitaxel	TP53	wt/nor vs mt/nor	0.500638	2.08455	0.664506	-1.77379	-4.14174	2.36794	-17.2121	21.948	1
Roscovitine	CDKN2A	wt/nor vs mt+del	1.14991	2.9767	0.334122	7.46595	5.74409	1.72186	-3.06467	6.50838	1
Roscovitine	PIK3CA	wt/nor vs mt+amp	0.0667665	1.89504	0.953137	6.83357	6.69266	0.140903	-9.43875	9.72056	1
Roscovitine	TP53	wt/nor vs mt/nor	0.980325	2.59159	0.409366	7.76819	6.11655	1.65165	-4.22132	7.52461	1
Salubrinal	CDKN2A	wt/nor vs mt+del	0.319304	1.40186	0.790554	6.82876	6.24254	0.586215	-11.6107	12.7831	1
Salubrinal	PIK3CA	wt/nor vs mt+amp	0.179831	1.26415	0.881764	6.73354	6.38537	0.34817	-14.8891	15.5855	1
Salubrinal	TP53	wt/nor vs mt/nor	0.214305	2.54014	0.846328	6.79293	6.46183	0.331099	-5.12976	5.79196	1
Lapatinib	CDKN2A	wt/nor vs mt+del	-0.467253	2.63241	0.676232	3.33455	4.79768	-1.46313	-12.2639	9.33763	1
Lapatinib	PIK3CA	wt/nor vs mt+amp	-0.90978	2.8715	0.432728	2.74064	5.68855	-2.94791	-13.5258	7.63002	1
Lapatinib	TP53	wt/nor vs mt/nor	0.669421	2.3843	0.562242	5.12229	3.11814	2.00414	-9.07868	13.087	1
GSK269962A	CDKN2A	wt/nor vs mt+del	0.924505	1.15179	0.508006	6.32982	-0.223618	6.55344	-59.7869	72.8938	1
GSK269962A	TP53	wt/nor vs mt/nor	-0.641073	1.04024	0.633694	0.580685	5.52552	-4.94484	-94.4323	84.5427	1
Doxorubicin	CDKN2A	wt/nor vs mt+del	-0.39593	17.7044	0.696888	-3.50981	-3.08837	-0.421443	-2.66043	1.81754	1
Doxorubicin	EGFR	wt/nor vs wt/amp	-0.0692043	1.2104	0.95446	-3.31073	-3.16073	-0.150002	-18.5975	18.2974	1
Doxorubicin	PIK3CA	wt/nor vs mt+amp	-0.758362	3.71843	0.493446	-3.51528	-2.11824	-1.39704	-6.66819	3.87411	1
Doxorubicin	PIK3CA	wt/nor vs mt/nor	1.16549	3.03897	0.327086	-3.51528	-4.55675	1.04147	-1.78181	3.86475	1
Doxorubicin	SMAD4	wt/nor vs mt+del	1.46458	16.4958	0.161834	-3.02915	-4.29166	1.26251	-0.560458	3.08547	1
Doxorubicin	TP53	wt/nor vs mt/nor	0.592249	2.17798	0.609374	-1.92792	-3.55126	1.62334	-9.29302	12.5397	1
Etoposide	CDKN2A	wt/nor vs mt+del	-0.0374176	8.64064	0.971002	1.52491	1.58395	-0.0590389	-3.65111	3.53303	1
Etoposide	EGFR	wt/nor vs wt/amp	-0.545488	1.05829	0.67801	1.21781	3.34987	-2.13206	-45.7746	41.5105	1
Etoposide	PIK3CA	wt/nor vs mt+amp	-0.512833	3.9653	0.635314	1.35466	2.34045	-0.985786	-6.34124	4.36966	1
Etoposide	SMAD4	wt/nor vs mt+del	1.26812	4.53377	0.265968	1.92861	-0.203961	2.13257	-2.3275	6.59263	1
Etoposide	TP53	wt/nor vs mt/nor	0.314536	1.09923	0.802269	2.36652	1.34072	1.0258	-32.5397	34.5913	1
Gemcitabine	CDKN2A	wt/nor vs mt+del	-0.797437	11.0696	0.441967	-5.78912	-3.97795	-1.81117	-6.8063	3.18396	1
Gemcitabine	EGFR	wt/nor vs wt/amp	-0.421868	1.05888	0.742731	-4.78958	-2.11283	-2.67675	-73.4382	68.0847	1
Gemcitabine	PIK3CA	wt/nor vs mt+amp	0.153777	3.82519	0.885555	-4.51221	-5.01048	0.498271	-8.6625	9.65904	1
Gemcitabine	SMAD4	wt/nor vs mt+del	1.52426	5.31218	0.184563	-3.74293	-7.37614	3.63321	-2.38727	9.65369	1
Gemcitabine	TP53	wt/nor vs mt/nor	0.673024	2.33934	0.561324	-2.23473	-4.93402	2.69928	-12.3671	17.7657	1
Mitomycin C	CDKN2A	wt/nor vs mt+del	0.716721	10.9976	0.488488	-1.90133	-2.44155	0.540219	-1.11879	2.19923	1
Mitomycin C	EGFR	wt/nor vs wt/amp	-0.290139	1.08108	0.817397	-2.29436	-1.75022	-0.54414	-20.5393	19.451	1
Mitomycin C	PIK3CA	wt/nor vs mt+amp	-0.607987	4.79131	0.570856	-2.35483	-1.84304	-0.511789	-2.7043	1.68072	1
Mitomycin C	PIK3CA	wt/nor vs mt/nor	-0.0843007	1.17237	0.944869	-2.35483	-2.23611	-0.118727	-12.8512	12.6137	1
Mitomycin C	SMAD4	wt/nor vs mt+del	1.42282	3.90333	0.22955	-1.93504	-3.36974	1.4347	-1.39249	4.26189	1
Mitomycin C	TP53	wt/nor vs mt/nor	1.10585	11.7655	0.290892	-1.75706	-2.32709	0.570029	-0.555566	1.69562	1
Vinorelbine	CDKN2A	wt/nor vs mt+del	1.22941	6.59908	0.260943	-5.17985	-7.37818	2.19833	-2.08253	6.47919	1
Vinorelbine	EGFR	wt/nor vs wt/amp	1.14375	2.85243	0.339568	-6.38274	-7.84249	1.45975	-2.72346	5.64297	1
Vinorelbine	PIK3CA	wt/nor vs mt+amp	1.30925	16.9034	0.207967	-6.29706	-7.58533	1.28827	-0.788639	3.36519	1
Vinorelbine	PIK3CA	wt/nor vs mt/nor	1.85111	7.95084	0.101534	-6.29706	-8.23995	1.9429	-0.480062	4.36586	1
Vinorelbine	SMAD4	wt/nor vs mt+del	0.649338	5.47383	0.542385	-6.30157	-7.3967	1.09513	-3.12976	5.32001	1
Vinorelbine	TP53	wt/nor vs mt/nor	1.06585	1.08714	0.468266	-3.22572	-6.95983	3.73411	-33.1743	40.6425	1
A-769662	CDKN2A	wt/nor vs mt+del	-0.406115	8.38878	0.694822	5.53232	5.75972	-0.227396	-1.50826	1.05346	1
A-769662	EGFR	wt/nor vs wt/amp	-1.37242	15.4007	0.189592	5.58503	5.95184	-0.366805	-0.935189	0.201578	1
A-769662	PIK3CA	wt/nor vs mt+amp	-0.0724424	4.39046	0.945432	5.66652	5.71127	-0.0447476	-1.70125	1.61175	1
A-769662	PIK3CA	wt/nor vs mt/nor	-1.51879	13.1839	0.152427	5.66652	6.09755	-0.431029	-1.04327	0.18121	1
A-769662	SMAD4	wt/nor vs mt+del	-0.92007	6.85973	0.388745	5.52882	5.96518	-0.436364	-1.56251	0.689778	1
A-769662	TP53	wt/nor vs mt/nor	1.24471	1.30657	0.391494	6.4034	5.52859	0.874814	-4.35217	6.1018	1
NSC-87877	EGFR	wt/nor vs wt/amp	0.471823	1.28122	0.704809	9.25687	8.70306	0.553815	-8.47126	9.57889	1
NSC-87877	PIK3CA	wt/nor vs mt+amp	-0.171264	6.71783	0.86906	9.21074	9.33388	-0.123134	-1.83782	1.59155	1
NSC-87877	PIK3CA	wt/nor vs mt/nor	0.417453	1.3132	0.734341	9.21074	8.71316	0.497586	-8.29244	9.28761	1
NSC-87877	SMAD4	wt/nor vs mt+del	0.714115	3.64665	0.518185	9.3837	8.53607	0.847635	-2.57777	4.27304	1
NSC-87877	TP53	wt/nor vs mt/nor	3.02408	2.50828	0.0710861	10.8671	8.98637	1.88073	-0.337176	4.09864	1
Bicalutamide	CDKN2A	wt/nor vs mt+del	-0.167965	14.3152	0.868961	6.08962	6.18128	-0.0916666	-1.25977	1.07643	1
Bicalutamide	EGFR	wt/nor vs wt/amp	-1.13668	8.82834	0.285583	6.07162	6.48924	-0.417618	-1.25121	0.415971	1
Bicalutamide	PIK3CA	wt/nor vs mt+amp	-1.9885	15.5461	0.0646569	6.01793	6.67427	-0.656336	-1.35771	0.0450359	1
Bicalutamide	PIK3CA	wt/nor vs mt/nor	-1.83658	15.7202	0.0852538	6.01793	6.62774	-0.609809	-1.31471	0.0950919	1
Bicalutamide	SMAD4	wt/nor vs mt+del	-2.05377	15.1793	0.0576423	5.96324	6.68689	-0.723656	-1.47391	0.0265971	1
Bicalutamide	TP53	wt/nor vs mt/nor	-0.576177	2.69327	0.609081	5.7174	6.19024	-0.472843	-3.26114	2.31545	1
QS11	CDKN2A	wt/nor vs mt+del	-0.201037	13.3058	0.84371	5.20545	5.50699	-0.301539	-3.53437	2.93129	1
QS11	EGFR	wt/nor vs wt/amp	-0.498445	1.1226	0.698178	5.10527	6.73306	-1.62778	-33.8073	30.5517	1
QS11	PIK3CA	wt/nor vs mt+amp	1.00297	5.8583	0.355489	5.70838	4.17372	1.53467	-2.23148	5.30082	1
QS11	SMAD4	wt/nor vs mt+del	0.192361	4.42107	0.855977	5.35692	4.97549	0.381425	-4.92313	5.68598	1
QS11	TP53	wt/nor vs mt/nor	0.620767	3.17642	0.576462	6.2334	5.09722	1.13618	-4.5098	6.78216	1
Midostaurin	CDKN2A	wt/nor vs mt+del	0.73833	12.8355	0.473598	1.67555	0.766866	0.90868	-1.7536	3.57096	1
Midostaurin	PIK3CA	wt/nor vs mt+amp	-0.676889	4.71389	0.530256	0.891914	1.88813	-0.996214	-4.8496	2.85717	1
Midostaurin	PIK3CA	wt/nor vs mt/nor	0.0101785	1.11299	0.99339	0.891914	0.86201	0.0299032	-29.4343	29.4941	1
Midostaurin	SMAD4	wt/nor vs mt+del	-0.773479	3.87501	0.483712	0.691638	2.10262	-1.41099	-6.54088	3.71891	1
Midostaurin	TP53	wt/nor vs mt/nor	0.547123	13.941	0.592945	1.37107	0.959456	0.411609	-1.20259	2.02581	1
CHIR-99021	CDKN2A	wt/nor vs mt+del	0.62843	13.5042	0.540206	7.22048	6.87685	0.343636	-0.833222	1.52049	1
CHIR-99021	EGFR	wt/nor vs wt/amp	-0.770378	2.35631	0.510835	6.94189	7.44286	-0.500976	-2.93019	1.92824	1
CHIR-99021	PIK3CA	wt/nor vs mt+amp	-0.838092	12.5578	0.417646	6.91012	7.35342	-0.443292	-1.59008	0.703495	1
CHIR-99021	PIK3CA	wt/nor vs mt/nor	-0.397765	1.72548	0.73453	6.91012	7.24089	-0.330762	-4.51352	3.85199	1
CHIR-99021	SMAD4	wt/nor vs mt+del	-1.11789	9.51172	0.291054	6.84579	7.5287	-0.68291	-2.0536	0.687776	1
CHIR-99021	TP53	wt/nor vs mt/nor	-0.205001	2.28468	0.854414	6.87661	7.01267	-0.136064	-2.67653	2.4044	1
AP-24534	CDKN2A	wt/nor vs mt+del	0.505484	12.7415	0.621849	3.47106	2.91122	0.559834	-1.83776	2.95743	1
AP-24534	EGFR	wt/nor vs wt/amp	-0.634666	1.67648	0.601219	3.01096	3.8217	-0.810744	-7.45984	5.83836	1
AP-24534	PIK3CA	wt/nor vs mt+amp	-0.245336	6.27035	0.81403	3.06028	3.33198	-0.271697	-2.95346	2.41006	1
AP-24534	PIK3CA	wt/nor vs mt/nor	-2.06898	9.55199	0.0666949	3.06028	4.57334	-1.51306	-3.15294	0.126813	1
AP-24534	SMAD4	wt/nor vs mt+del	-0.71484	4.33663	0.511314	2.86621	3.92293	-1.05672	-5.0384	2.92495	1
AP-24534	TP53	wt/nor vs mt/nor	-0.188684	1.1876	0.877387	2.75266	3.14458	-0.391923	-18.7122	17.9283	1
AZD6482	CDKN2A	wt/nor vs mt+del	1.60905	12.2883	0.13298	5.50108	3.41678	2.0843	-0.730718	4.89932	1
AZD6482	PIK3CA	wt/nor vs mt+amp	2.43478	5.21688	0.0569694	4.86785	1.6228	3.24505	-0.138594	6.62869	1
AZD6482	SMAD4	wt/nor vs mt+del	1.96006	8.62643	0.0830273	4.89855	2.71728	2.18127	-0.352913	4.71545	1
AZD6482	TP53	wt/nor vs mt/nor	1.56195	2.48558	0.234343	6.00378	4.21508	1.7887	-2.32194	5.89933	1
JNK-9L	CDKN2A	wt/nor vs mt+del	1.29266	10.3481	0.224246	-0.555602	-1.54961	0.994008	-0.711571	2.69959	1
JNK-9L	EGFR	wt/nor vs wt/amp	-0.389119	1.13045	0.757727	-1.22793	-0.598646	-0.629286	-16.3407	15.0821	1
JNK-9L	PIK3CA	wt/nor vs mt+amp	1.18864	5.16528	0.286343	-0.979696	-1.94728	0.967582	-1.10496	3.04012	1
JNK-9L	PIK3CA	wt/nor vs mt/nor	0.23829	1.3979	0.841837	-0.979696	-1.22413	0.244431	-6.59991	7.08877	1
JNK-9L	SMAD4	wt/nor vs mt+del	0.942856	4.19802	0.396786	-0.945017	-1.90349	0.958475	-1.81223	3.72918	1
JNK-9L	TP53	wt/nor vs mt/nor	0.487664	1.09015	0.705678	-0.35346	-1.25858	0.90512	-18.5339	20.3442	1
PF-562271	CDKN2A	wt/nor vs mt+del	2.1311	14.4202	0.0507396	3.36292	1.98458	1.37834	-0.00507066	2.76175	1
PF-562271	EGFR	wt/nor vs wt/amp	0.272677	1.10847	0.827048	2.6551	2.20523	0.449867	-16.236	17.1357	1
PF-562271	PIK3CA	wt/nor vs mt+amp	2.56081	5.16482	0.0490969	2.8827	1.02875	1.85395	0.0106504	3.69724	1
PF-562271	SMAD4	wt/nor vs mt+del	-0.40356	3.87037	0.707833	2.50865	2.94274	-0.434087	-3.46042	2.59224	1
PF-562271	TP53	wt/nor vs mt/nor	0.399603	1.18728	0.749401	3.0751	2.54636	0.52874	-11.1475	12.2049	1
DMOG	CDKN2A	wt/nor vs mt+del	0.594703	12.5581	0.562605	9.36989	8.90383	0.466059	-1.23306	2.16518	1
DMOG	EGFR	wt/nor vs wt/amp	-0.891982	1.54284	0.489445	8.98501	9.84639	-0.861379	-6.45095	4.72819	1
DMOG	PIK3CA	wt/nor vs mt+amp	1.05175	16.6654	0.307927	9.19247	8.63705	0.555414	-0.560457	1.67128	1
DMOG	PIK3CA	wt/nor vs mt/nor	1.05559	2.92909	0.370337	9.19247	8.44409	0.748374	-1.53907	3.03582	1
DMOG	SMAD4	wt/nor vs mt+del	0.367564	3.35224	0.735198	9.20079	8.6605	0.540289	-3.8715	4.95208	1
DMOG	TP53	wt/nor vs mt/nor	0.519048	1.10094	0.688704	9.9344	8.97401	0.960384	-18.0205	19.9412	1
FTI-277	CDKN2A	wt/nor vs mt+del	-1.77994	7.6866	0.114489	2.86431	4.17528	-1.31097	-3.02154	0.399591	1
FTI-277	EGFR	wt/nor vs wt/amp	1.30631	1.10403	0.40033	3.86489	1.94526	1.91963	-13.0673	16.9066	1
FTI-277	PIK3CA	wt/nor vs mt+amp	-1.68637	10.153	0.122161	3.4987	4.41825	-0.919555	-2.13205	0.292942	1
FTI-277	PIK3CA	wt/nor vs mt/nor	-0.699087	1.83294	0.562525	3.4987	4.028	-0.529306	-4.08875	3.03014	1
FTI-277	SMAD4	wt/nor vs mt+del	-0.452453	5.52569	0.668158	3.57363	3.92449	-0.350863	-2.28856	1.58683	1
FTI-277	TP53	wt/nor vs mt/nor	0.27503	1.09389	0.826064	4.06335	3.60013	0.463222	-17.0494	17.9758	1
Cyclopamine	CDKN2A	wt/nor vs mt+del	-0.312632	2.33869	0.780283	8.80958	9.48572	-0.676143	-8.80239	7.45011	1
Cyclopamine	PIK3CA	wt/nor vs mt+amp	-1.06682	2.51622	0.377587	8.10698	10.5396	-2.43262	-10.5463	5.68102	1
Cyclopamine	TP53	wt/nor vs mt/nor	0.431099	2.20805	0.704876	9.62855	8.71436	0.914188	-7.43369	9.26207	1
Shikonin	CDKN2A	wt/nor vs mt+del	-1.22299	14.8321	0.240409	-0.667226	0.542309	-1.20953	-3.31961	0.900539	1
Shikonin	EGFR	wt/nor vs wt/amp	0.13974	1.25126	0.907935	-0.144387	-0.405614	0.261227	-14.7193	15.2417	1
Shikonin	PIK3CA	wt/nor vs mt+amp	-1.41383	3.74322	0.234927	-0.424556	2.05137	-2.47592	-7.47248	2.52063	1
Shikonin	PIK3CA	wt/nor vs mt/nor	0.0906552	1.27085	0.939919	-0.424556	-0.578088	0.153532	-13.0527	13.3598	1
Shikonin	SMAD4	wt/nor vs mt+del	-1.24714	3.3924	0.29151	-0.694555	1.65059	-2.34514	-7.95631	3.26603	1
Shikonin	TP53	wt/nor vs mt/nor	-1.10927	6.46494	0.306863	-0.942152	-0.0773194	-0.864833	-2.73977	1.01011	1
AKT inhibitor VIII	CDKN2A	wt/nor vs mt+del	0.85944	9.63182	0.410978	4.65784	3.80174	0.856102	-1.37494	3.08714	1
AKT inhibitor VIII	EGFR	wt/nor vs wt/amp	-0.915444	1.1548	0.510978	4.04342	5.64815	-1.60473	-17.9257	14.7163	1
AKT inhibitor VIII	PIK3CA	wt/nor vs mt+amp	1.62486	7.72256	0.144201	4.39281	3.0834	1.30941	-0.560591	3.17942	1
AKT inhibitor VIII	PIK3CA	wt/nor vs mt/nor	1.26854	1.50699	0.36591	4.39281	2.88683	1.50598	-5.59064	8.60261	1
AKT inhibitor VIII	SMAD4	wt/nor vs mt+del	0.696794	3.72541	0.526951	4.43938	3.45994	0.979435	-3.03933	4.9982	1
AKT inhibitor VIII	TP53	wt/nor vs mt/nor	0.178854	1.13114	0.884659	4.53078	4.18309	0.34769	-18.5149	19.2103	1
Embelin	CDKN2A	wt/nor vs mt+del	-0.761196	14.7709	0.458521	3.70876	4.12844	-0.419682	-1.59644	0.757072	1
Embelin	EGFR	wt/nor vs wt/amp	-0.245442	1.08782	0.844217	3.96843	4.33025	-0.361819	-15.8714	15.1477	1
Embelin	PIK3CA	wt/nor vs mt+amp	-0.442804	4.22876	0.679622	3.91358	4.25343	-0.339845	-2.42602	1.74633	1
Embelin	PIK3CA	wt/nor vs mt/nor	0.246965	1.30595	0.838074	3.91358	3.69907	0.214511	-6.25043	6.67945	1
Embelin	SMAD4	wt/nor vs mt+del	0.816342	6.74828	0.442163	4.10706	3.62946	0.477604	-0.916358	1.87157	1
Embelin	TP53	wt/nor vs mt/nor	0.287446	2.38187	0.796898	4.26172	3.95867	0.303056	-3.60287	4.20898	1
FH535	CDKN2A	wt/nor vs mt+del	1.41809	7.8308	0.194708	4.04043	2.51414	1.52629	-0.965027	4.01761	1
FH535	EGFR	wt/nor vs wt/amp	-0.653051	1.09814	0.623618	2.92697	4.39012	-1.46315	-24.5697	21.6434	1
FH535	PIK3CA	wt/nor vs mt/nor	2.32237	15.5599	0.0341346	3.33382	2.01977	1.31405	0.111796	2.51631	1
FH535	TP53	wt/nor vs mt/nor	0.34806	2.41636	0.755839	3.56754	2.98976	0.577784	-5.50577	6.66134	1
PAC-1	CDKN2A	wt/nor vs mt+del	-0.71071	12.7824	0.490029	6.09271	6.58646	-0.49375	-1.99722	1.00972	1
PAC-1	EGFR	wt/nor vs wt/amp	-0.349324	1.20934	0.777872	6.30551	6.73234	-0.426826	-10.8428	9.98916	1
PAC-1	PIK3CA	wt/nor vs mt+amp	-1.65866	5.43742	0.153358	6.17717	7.35955	-1.18238	-2.97136	0.6066	1
PAC-1	PIK3CA	wt/nor vs mt/nor	-0.487781	1.18311	0.700647	6.17717	6.8088	-0.63163	-12.1352	10.8719	1
PAC-1	SMAD4	wt/nor vs mt+del	-1.40242	5.92854	0.210922	6.13924	7.14242	-1.00318	-2.75862	0.752267	1
PAC-1	TP53	wt/nor vs mt/nor	-1.40879	2.62736	0.265617	5.1812	6.56967	-1.38847	-4.79235	2.0154	1
IPA-3	CDKN2A	wt/nor vs mt+del	0.197805	15.8802	0.845707	8.74953	8.51967	0.229864	-2.23513	2.69486	1
IPA-3	EGFR	wt/nor vs wt/amp	0.522897	1.25967	0.678076	8.53838	7.51716	1.02122	-14.4452	16.4877	1
IPA-3	PIK3CA	wt/nor vs mt+amp	-1.08382	4.23903	0.336201	8.25555	9.9784	-1.72285	-6.03986	2.59417	1
IPA-3	PIK3CA	wt/nor vs mt/nor	0.0209287	1.13191	0.986369	8.25555	8.201	0.0545519	-25.2026	25.3117	1
IPA-3	TP53	wt/nor vs mt/nor	-0.420679	3.08834	0.701554	7.8925	8.53183	-0.639324	-5.3985	4.11985	1
GSK-650394	CDKN2A	wt/nor vs mt+del	0.887009	9.89014	0.396132	5.72154	4.70458	1.01696	-1.54146	3.57538	1
GSK-650394	EGFR	wt/nor vs wt/amp	-0.591646	1.14953	0.649157	4.99951	6.25553	-1.25602	-21.2011	18.6891	1
GSK-650394	PIK3CA	wt/nor vs mt+amp	0.48613	5.83502	0.64459	5.1669	4.63502	0.531877	-2.16375	3.22751	1
GSK-650394	PIK3CA	wt/nor vs mt/nor	1.89189	6.11368	0.106464	5.1669	3.74956	1.41733	-0.40757	3.24223	1
GSK-650394	SMAD4	wt/nor vs mt+del	1.4516	4.06053	0.219223	5.56386	3.5112	2.05266	-1.85046	5.95579	1
GSK-650394	TP53	wt/nor vs mt/nor	-0.0978126	14.9769	0.923378	5.073	5.14273	-0.0697333	-1.58951	1.45004	1
BAY 61-3606	CDKN2A	wt/nor vs mt+del	1.03811	7.25951	0.332556	4.48944	3.0456	1.44384	-1.82129	4.70898	1
BAY 61-3606	EGFR	wt/nor vs wt/amp	-0.645903	1.04755	0.630894	3.39784	5.64815	-2.25031	-42.0413	37.5407	1
BAY 61-3606	PIK3CA	wt/nor vs mt+amp	0.886794	13.9442	0.390228	3.69948	2.9568	0.742672	-1.05422	2.53956	1
BAY 61-3606	PIK3CA	wt/nor vs mt/nor	0.669853	2.78501	0.554276	3.69948	3.00297	0.696506	-2.76188	4.15489	1
BAY 61-3606	SMAD4	wt/nor vs mt+del	0.242738	5.92257	0.816396	3.69748	3.39935	0.298133	-2.71674	3.313	1
BAY 61-3606	TP53	wt/nor vs mt/nor	-1.63856	2.96915	0.200774	1.70185	3.99713	-2.29528	-6.77955	2.18899	1
Thapsigargin	CDKN2A	wt/nor vs mt+del	1.25001	15.7734	0.229524	-4.73041	-7.08474	2.35433	-1.64307	6.35173	1
Thapsigargin	EGFR	wt/nor vs wt/amp	-0.43612	1.19093	0.728598	-6.31005	-4.64086	-1.66919	-35.2477	31.9093	1
Thapsigargin	PIK3CA	wt/nor vs mt+amp	0.172652	10.5339	0.866197	-6.20243	-6.49393	0.291506	-3.4448	4.02781	1
Thapsigargin	PIK3CA	wt/nor vs mt/nor	0.226724	2.35914	0.838807	-6.20243	-6.66525	0.462826	-7.15571	8.08136	1
Thapsigargin	SMAD4	wt/nor vs mt+del	0.686363	4.77884	0.524356	-5.76435	-7.52185	1.75751	-4.91743	8.43244	1
Thapsigargin	TP53	wt/nor vs mt/nor	0.924871	2.32631	0.440657	-3.17056	-6.69006	3.51949	-10.8384	17.8773	1
Obatoclax Mesylate	CDKN2A	wt/nor vs mt+del	-0.238369	15.4253	0.814732	-3.47417	-3.20872	-0.265454	-2.6334	2.1025	1
Obatoclax Mesylate	EGFR	wt/nor vs wt/amp	-0.22247	1.13073	0.857303	-3.48007	-2.92348	-0.556592	-24.8502	23.737	1
Obatoclax Mesylate	PIK3CA	wt/nor vs mt+amp	-0.62085	5.64693	0.558905	-3.45571	-2.68529	-0.770426	-3.85347	2.31262	1
Obatoclax Mesylate	PIK3CA	wt/nor vs mt/nor	-0.127829	1.18951	0.916427	-3.45571	-3.1639	-0.291812	-20.365	19.7814	1
Obatoclax Mesylate	SMAD4	wt/nor vs mt+del	-0.164333	4.42056	0.876714	-3.47489	-3.22118	-0.253717	-4.38419	3.87676	1
Obatoclax Mesylate	TP53	wt/nor vs mt/nor	0.480904	2.57415	0.668444	-2.68625	-3.55934	0.873086	-5.48492	7.23109	1
BMS-754807	CDKN2A	wt/nor vs mt+del	0.0848854	9.24117	0.934163	0.17063	0.00488408	0.165746	-4.23379	4.56528	1
BMS-754807	EGFR	wt/nor vs wt/amp	1.15491	1.08114	0.442941	0.551653	-4.21101	4.76266	-39.1984	48.7237	1
BMS-754807	PIK3CA	wt/nor vs mt+amp	0.525348	5.1635	0.621114	0.263239	-0.73848	1.00172	-3.85348	5.85691	1
BMS-754807	PIK3CA	wt/nor vs mt/nor	-0.524707	2.40673	0.644186	0.263239	1.08729	-0.824048	-6.59678	4.94868	1
BMS-754807	SMAD4	wt/nor vs mt+del	-2.28589	5.60792	0.0653293	-0.780805	3.16704	-3.94785	-8.24644	0.350753	1
BMS-754807	TP53	wt/nor vs mt/nor	-0.405609	4.91302	0.702089	-0.505376	0.154514	-0.65989	-4.86437	3.54459	1
OSI-906	CDKN2A	wt/nor vs mt+del	-0.251761	12.714	0.805249	3.90352	4.34464	-0.441122	-4.23508	3.35283	1
OSI-906	EGFR	wt/nor vs wt/amp	0.510401	1.04247	0.696759	4.28957	1.48598	2.8036	-60.617	66.2242	1
OSI-906	PIK3CA	wt/nor vs mt+amp	-0.414303	3.91492	0.700343	3.98384	5.01589	-1.03205	-8.008	5.9439	1
OSI-906	SMAD4	wt/nor vs mt+del	-2.54794	9.05395	0.03116	3.24733	6.79618	-3.54884	-6.69678	-0.400903	1
OSI-906	TP53	wt/nor vs mt/nor	0.253302	5.55048	0.809153	4.31943	3.93353	0.385903	-3.41636	4.18817	1
Bexarotene	CDKN2A	wt/nor vs mt+del	-0.443126	14.5122	0.664209	5.62074	6.06119	-0.440455	-2.56528	1.68437	1
Bexarotene	EGFR	wt/nor vs wt/amp	1.91887	16.2242	0.0727684	6.01832	4.85539	1.16293	-0.120395	2.44626	1
Bexarotene	PIK3CA	wt/nor vs mt+amp	0.983563	4.13241	0.379352	6.17455	4.83696	1.33759	-2.39099	5.06618	1
Bexarotene	PIK3CA	wt/nor vs mt/nor	0.175144	1.73498	0.879231	6.17455	5.98718	0.18737	-5.15964	5.53438	1
Bexarotene	SMAD4	wt/nor vs mt+del	-1.05404	4.20019	0.34868	5.58582	7.05875	-1.47293	-5.2809	2.33505	1
Bexarotene	TP53	wt/nor vs mt/nor	0.278624	2.53012	0.801711	6.29015	5.82199	0.468164	-5.48738	6.4237	1
Bleomycin	CDKN2A	wt/nor vs mt+del	-0.413441	11.8127	0.68669	0.651129	1.34775	-0.696625	-4.37427	2.98102	1
Bleomycin	EGFR	wt/nor vs wt/amp	-1.20445	1.25646	0.407954	0.649747	3.72324	-3.07349	-23.3729	17.2259	1
Bleomycin	PIK3CA	wt/nor vs mt+amp	-1.66236	5.00539	0.157267	0.521633	3.43315	-2.91151	-7.41226	1.58924	1
Bleomycin	PIK3CA	wt/nor vs mt/nor	-0.814274	15.3713	0.427923	0.521633	1.21453	-0.692899	-2.50283	1.11703	1
Bleomycin	SMAD4	wt/nor vs mt+del	0.476448	4.18421	0.657574	1.19855	0.128472	1.07008	-5.0589	7.19906	1
Bleomycin	TP53	wt/nor vs mt/nor	0.642827	3.21471	0.563263	2.03386	0.774412	1.25945	-4.74662	7.26553	1
LFM-A13	CDKN2A	wt/nor vs mt+del	-0.814977	8.62235	0.437016	8.51087	8.89122	-0.380348	-1.44318	0.682487	1
LFM-A13	EGFR	wt/nor vs wt/amp	-1.52846	4.14067	0.198743	8.6958	9.16688	-0.471082	-1.31546	0.373294	1
LFM-A13	PIK3CA	wt/nor vs mt+amp	-0.732677	9.76136	0.480978	8.70892	8.95481	-0.245889	-0.996147	0.504368	1
LFM-A13	PIK3CA	wt/nor vs mt/nor	-2.18114	13.3275	0.0476476	8.70892	9.2722	-0.563282	-1.11981	-0.00675463	1
LFM-A13	SMAD4	wt/nor vs mt+del	-0.476191	6.38854	0.649789	8.70291	8.90467	-0.201761	-1.22342	0.819895	1
LFM-A13	TP53	wt/nor vs mt/nor	-2.43914	3.69234	0.0765712	7.90597	8.90278	-0.996812	-2.16975	0.176122	1
AUY922	CDKN2A	wt/nor vs mt+del	-0.776095	17.2304	0.448215	-5.66855	-4.87176	-0.796796	-2.96068	1.36709	1
AUY922	PIK3CA	wt/nor vs mt+amp	-0.957464	3.13242	0.40625	-5.65825	-3.12019	-2.53806	-10.7759	5.69982	1
AUY922	PIK3CA	wt/nor vs mt/nor	0.251939	1.13198	0.839046	-5.65825	-6.05643	0.398184	-14.9143	15.7107	1
AUY922	SMAD4	wt/nor vs mt+del	-0.526431	12.3739	0.607896	-5.2818	-4.73673	-0.545074	-2.79351	1.70336	1
AUY922	TP53	wt/nor vs mt/nor	-1.09055	14.9021	0.292792	-5.95881	-5.0186	-0.940216	-2.7789	0.898465	1
Camptothecin	CDKN2A	wt/nor vs mt+del	-0.625493	16.575	0.540165	-10.0028	-8.66912	-1.3337	-5.84114	3.17374	1
Camptothecin	EGFR	wt/nor vs wt/amp	-0.0184509	1.109	0.988026	-9.24918	-9.14813	-0.101048	-55.4357	55.2336	1
Camptothecin	PIK3CA	wt/nor vs mt+amp	-0.0974185	3.60819	0.927561	-9.21044	-8.83784	-0.372594	-11.4622	10.717	1
Camptothecin	TP53	wt/nor vs mt/nor	0.77479	2.20058	0.513035	-5.95112	-9.85493	3.90382	-15.9876	23.7952	1
Bryostatin 1	CDKN2A	wt/nor vs mt+del	-0.241938	12.8457	0.812647	-2.17488	-1.97727	-0.197618	-1.96439	1.56916	1
Bryostatin 1	EGFR	wt/nor vs wt/amp	0.576361	1.06548	0.662303	-2.01604	-3.27059	1.25455	-22.6924	25.2015	1
Bryostatin 1	PIK3CA	wt/nor vs mt+amp	-1.17958	8.62823	0.269669	-2.2093	-1.39494	-0.814367	-2.38645	0.75772	1
Bryostatin 1	PIK3CA	wt/nor vs mt/nor	-0.449409	2.01655	0.696825	-2.2093	-1.8315	-0.377803	-3.9666	3.21099	1
Bryostatin 1	SMAD4	wt/nor vs mt+del	1.41248	16.4731	0.176421	-1.98216	-2.77034	0.788171	-0.391989	1.96833	1
Bryostatin 1	TP53	wt/nor vs mt/nor	-0.548529	3.00671	0.621434	-2.61763	-2.06006	-0.557568	-3.78838	2.67324	1
Pazopanib	CDKN2A	wt/nor vs mt+del	-1.62861	16.1965	0.12269	5.9031	7.07442	-1.17133	-2.6945	0.351851	1
Pazopanib	EGFR	wt/nor vs wt/amp	-0.302287	1.08249	0.810113	6.52192	7.15649	-0.634574	-22.9533	21.6842	1
Pazopanib	PIK3CA	wt/nor vs mt+amp	-1.54913	5.98202	0.17247	6.41467	7.6636	-1.24892	-3.22308	0.725238	1
Pazopanib	PIK3CA	wt/nor vs mt/nor	-1.76484	1.48375	0.261129	6.41467	8.2652	-1.85053	-8.25699	4.55594	1
Pazopanib	SMAD4	wt/nor vs mt+del	-0.580078	4.02178	0.59281	6.44538	7.12619	-0.680808	-3.93243	2.57081	1
Pazopanib	TP53	wt/nor vs mt/nor	-0.0560723	5.02452	0.957446	6.55272	6.59546	-0.0427398	-1.99924	1.91376	1
Epothilone B	CDKN2A	wt/nor vs mt+del	0.814524	10.5223	0.433393	-8.05127	-9.26432	1.21305	-2.08308	4.50918	1
Epothilone B	EGFR	wt/nor vs wt/amp	0.13153	1.22274	0.913623	-8.77201	-9.09403	0.322018	-20.1292	20.7732	1
Epothilone B	PIK3CA	wt/nor vs mt+amp	0.464842	8.38861	0.653873	-8.72578	-9.29564	0.569865	-2.23451	3.37424	1
Epothilone B	PIK3CA	wt/nor vs mt/nor	1.26921	2.5374	0.308297	-8.72578	-10.3896	1.66379	-2.97313	6.30071	1
Epothilone B	SMAD4	wt/nor vs mt+del	0.233386	5.20982	0.824356	-8.72494	-9.10954	0.384598	-3.80067	4.56987	1
Epothilone B	TP53	wt/nor vs mt/nor	1.3188	2.62923	0.29034	-6.55032	-9.22883	2.67851	-4.33265	9.68968	1
Tipifarnib	CDKN2A	wt/nor vs mt+del	1.83285	8.47324	0.102102	2.9034	1.38253	1.52087	-0.374175	3.41591	1
Tipifarnib	EGFR	wt/nor vs wt/amp	-1.4326	1.17388	0.361631	1.69748	3.7135	-2.01601	-14.7068	10.6748	1
Tipifarnib	PIK3CA	wt/nor vs mt+amp	0.57523	9.07329	0.579119	1.99135	1.60879	0.382567	-1.12007	1.8852	1
Tipifarnib	PIK3CA	wt/nor vs mt/nor	-0.253849	11.2594	0.804188	1.99135	2.12148	-0.130131	-1.25526	0.995001	1
Tipifarnib	SMAD4	wt/nor vs mt+del	0.561496	5.07003	0.598373	2.02005	1.49586	0.524194	-1.86568	2.91407	1
AS601245	CDKN2A	wt/nor vs mt+del	0.545329	14.7162	0.593697	4.62959	4.06237	0.567214	-1.6535	2.78793	1
AS601245	EGFR	wt/nor vs wt/amp	-2.63166	5.07666	0.0457527	4.13303	6.13506	-2.00203	-3.94874	-0.0553113	1
AS601245	PIK3CA	wt/nor vs mt+amp	-0.100018	10.4574	0.922222	4.2432	4.33169	-0.0884913	-2.04823	1.87125	1
AS601245	PIK3CA	wt/nor vs mt/nor	-0.812606	3.55069	0.467393	4.2432	4.98595	-0.742754	-3.41234	1.92683	1
AS601245	SMAD4	wt/nor vs mt+del	-2.5715	6.89109	0.0374246	3.81676	6.32009	-2.50333	-4.81266	-0.193997	1
AZ628	CDKN2A	wt/nor vs mt+del	0.0221097	1.15889	0.98554	2.60022	2.50813	0.092092	-38.4205	38.6047	1
AZ628	PIK3CA	wt/nor vs mt+amp	-1.00494	2.27585	0.409578	1.40855	4.29562	-2.88707	-13.9177	8.14354	1
AZ628	TP53	wt/nor vs mt/nor	-0.439878	1.60431	0.712035	1.62447	3.18932	-1.56484	-21.1245	17.9948	1
Rapamycin	CDKN2A	wt/nor vs mt+del	0.38591	2.1616	0.734266	1.91494	1.23343	0.681505	-6.39762	7.76063	1
Rapamycin	PIK3CA	wt/nor vs mt+amp	-1.14601	2.60803	0.345992	0.79632	2.91136	-2.11504	-8.52083	4.29075	1
Rapamycin	TP53	wt/nor vs mt/nor	0.244457	2.97205	0.82278	1.92881	1.45135	0.47746	-5.77151	6.72643	1
Sorafenib	CDKN2A	wt/nor vs mt+del	-1.19709	2.54405	0.330848	5.08261	6.87588	-1.79327	-7.08245	3.49591	1
Sorafenib	PIK3CA	wt/nor vs mt+amp	-0.198625	1.46553	0.866565	5.63132	6.05283	-0.421507	-13.6188	12.7758	1
Sorafenib	TP53	wt/nor vs mt/nor	0.744409	2.80883	0.51398	6.45534	5.36298	1.09236	-3.76269	5.94741	1
VX-680	CDKN2A	wt/nor vs mt+del	-0.980151	2.00197	0.430279	3.41101	6.47193	-3.06092	-16.485	10.3632	1
VX-680	PIK3CA	wt/nor vs mt+amp	-1.80337	2.60152	0.183008	2.66081	7.59723	-4.93642	-14.4536	4.58077	1
VX-680	TP53	wt/nor vs mt/nor	0.200964	2.57069	0.855549	5.0653	4.34876	0.716539	-11.7816	13.2147	1
Imatinib	CDKN2A	wt/nor vs mt+del	0.212376	2.02945	0.85124	6.37527	5.83209	0.543175	-10.3097	11.3961	1
Imatinib	PIK3CA	wt/nor vs mt+amp	0.318136	1.75961	0.784106	6.49405	5.65392	0.840129	-12.1474	13.8277	1
Imatinib	TP53	wt/nor vs mt/nor	-0.157693	1.92895	0.889651	5.91144	6.32237	-0.410928	-12.0283	11.2064	1
NVP-TAE684	CDKN2A	wt/nor vs mt+del	0.157704	2.82892	0.885268	2.97233	2.37453	0.597795	-11.889	13.0846	1
NVP-TAE684	PIK3CA	wt/nor vs mt+amp	-0.530341	1.26801	0.673717	1.74459	4.21613	-2.47154	-38.9533	34.0102	1
NVP-TAE684	TP53	wt/nor vs mt/nor	-0.0914012	2.92376	0.933074	2.52867	2.86957	-0.340899	-12.3875	11.7057	1
PF-02341066	CDKN2A	wt/nor vs mt+del	0.506806	2.58083	0.652363	7.18799	6.61187	0.576116	-3.39778	4.55001	1
PF-02341066	PIK3CA	wt/nor vs mt+amp	-2.46885	2.01351	0.131444	6.25168	8.01633	-1.76466	-4.82036	1.29105	1
PF-02341066	TP53	wt/nor vs mt/nor	-0.85783	2.93661	0.455292	6.43442	7.30629	-0.871869	-4.14626	2.40252	1
AZD-0530	CDKN2A	wt/nor vs mt+del	0.38913	2.26997	0.730698	4.47159	3.47185	0.99974	-8.88544	10.8849	1
AZD-0530	PIK3CA	wt/nor vs mt+amp	-1.33635	2.24585	0.300704	2.67447	6.16752	-3.49305	-13.6385	6.65236	1
AZD-0530	TP53	wt/nor vs mt/nor	0.0336337	2.85195	0.975383	4.12755	4.03445	0.0931019	-8.98071	9.16691	1
S-Trityl-L-cysteine	CDKN2A	wt/nor vs mt+del	-0.398601	1.67599	0.735125	2.74607	4.25306	-1.50699	-21.1925	18.1786	1
S-Trityl-L-cysteine	PIK3CA	wt/nor vs mt+amp	-0.170853	2.2751	0.87835	3.10723	3.71133	-0.604105	-14.1837	12.9755	1
S-Trityl-L-cysteine	TP53	wt/nor vs mt/nor	0.535014	1.83833	0.650248	4.50409	2.57872	1.92537	-14.9397	18.7905	1
Z-LLNle-CHO	CDKN2A	wt/nor vs mt+del	3.18386	2.0014	0.0860216	4.35405	0.0809929	4.27306	-1.49766	10.0438	1
Z-LLNle-CHO	PIK3CA	wt/nor vs mt+amp	1.39387	2.68618	0.267486	3.79839	0.914488	2.8839	-4.15783	9.92563	1
Z-LLNle-CHO	TP53	wt/nor vs mt/nor	0.268158	1.45535	0.821622	3.19379	2.27886	0.914931	-20.5191	22.3489	1
Sunitinib	CDKN2A	wt/nor vs mt+del	0.151203	2.07241	0.893258	5.76256	5.15114	0.611414	-16.2174	17.4402	1
Sunitinib	PIK3CA	wt/nor vs mt+amp	-1.3734	2.28908	0.288653	4.06114	7.70327	-3.64213	-13.7769	6.49261	1
Sunitinib	TP53	wt/nor vs mt/nor	0.00266456	1.76909	0.998143	5.5248	5.51345	0.0113492	-20.8093	20.832	1
Dasatinib	CDKN2A	wt/nor vs mt+del	0.587913	2.28261	0.609559	3.01855	-0.032677	3.05123	-16.8283	22.9307	1
Dasatinib	PIK3CA	wt/nor vs mt+amp	-1.48404	1.12471	0.35764	-1.65915	6.98387	-8.64302	-65.8113	48.5252	1
Dasatinib	TP53	wt/nor vs mt/nor	-0.719052	2.16269	0.541836	-0.38455	3.25313	-3.63768	-23.9086	16.6332	1
GNF-2	CDKN2A	wt/nor vs mt+del	1.99071	1.30053	0.248622	7.16827	4.39445	2.77382	-7.67014	13.2178	1
GNF-2	PIK3CA	wt/nor vs mt+amp	-0.83032	2.65128	0.47447	5.48994	6.91195	-1.42202	-7.30118	4.45715	1
GNF-2	TP53	wt/nor vs mt/nor	-0.858516	1.28906	0.520657	5.00615	6.76047	-1.75432	-17.3028	13.7941	1
CGP-60474	CDKN2A	wt/nor vs mt+del	-0.379011	2.50238	0.734493	-3.41342	-3.04409	-0.36933	-3.85031	3.11165	1
CGP-60474	PIK3CA	wt/nor vs mt+amp	-2.9161	1.66897	0.123269	-4.01165	-2.14673	-1.86492	-5.21187	1.48202	1
CGP-60474	TP53	wt/nor vs mt/nor	-1.14495	2.99253	0.33548	-3.8996	-2.84307	-1.05653	-3.99736	1.8843	1
CGP-082996	CDKN2A	wt/nor vs mt+del	0.278729	2.8877	0.799214	5.6092	4.9773	0.6319	-6.74432	8.00812	1
CGP-082996	PIK3CA	wt/nor vs mt+amp	-2.01101	2.85186	0.142584	4.14534	7.17308	-3.02774	-7.96309	1.90762	1
CGP-082996	TP53	wt/nor vs mt/nor	-0.186655	2.7641	0.864778	5.0956	5.53033	-0.434732	-8.21789	7.34843	1
A-770041	CDKN2A	wt/nor vs mt+del	0.519341	2.20106	0.65107	5.76116	3.99843	1.76273	-11.6344	15.1599	1
A-770041	PIK3CA	wt/nor vs mt+amp	-0.816026	1.49788	0.523839	3.60626	7.23079	-3.62453	-30.4018	23.1527	1
A-770041	TP53	wt/nor vs mt/nor	0.220694	2.19725	0.844165	5.51542	4.74983	0.76559	-12.9471	14.4783	1
WH-4-023	CDKN2A	wt/nor vs mt+del	0.735631	2.23423	0.531448	5.93395	4.01286	1.92109	-8.25856	12.1007	1
WH-4-023	PIK3CA	wt/nor vs mt+amp	-0.683295	2.99655	0.543513	4.36959	6.3594	-1.98981	-11.2634	7.28377	1
WH-4-023	TP53	wt/nor vs mt/nor	0.46085	2.13943	0.687544	6.11342	4.53357	1.57985	-12.2862	15.4459	1
WZ-1-84	CDKN2A	wt/nor vs mt+del	0.115972	2.02504	0.918154	7.58665	7.24882	0.337831	-12.0487	12.7243	1
WZ-1-84	PIK3CA	wt/nor vs mt+amp	-0.835379	2.89141	0.466898	6.46808	8.92668	-2.45859	-12.027	7.1098	1
WZ-1-84	TP53	wt/nor vs mt/nor	0.732231	2.99994	0.517048	8.81198	6.54455	2.26744	-7.58747	12.1223	1
PHA-665752	CDKN2A	wt/nor vs mt+del	-0.420703	2.95931	0.702652	6.26466	6.86434	-0.59968	-5.17151	3.97215	1
PHA-665752	PIK3CA	wt/nor vs mt+amp	0.596254	1.2559	0.640422	6.95764	5.82488	1.13276	-13.992	16.2576	1
PHA-665752	TP53	wt/nor vs mt/nor	0.728257	2.70087	0.524445	7.15505	6.07086	1.08419	-3.96479	6.13316	1
BI-2536	CDKN2A	wt/nor vs mt+del	-0.377331	1.34741	0.756756	-1.8782	-0.375822	-1.50237	-29.6524	26.6477	1
BI-2536	PIK3CA	wt/nor vs mt+amp	0.115288	2.43271	0.91705	-1.12049	-1.51238	0.391884	-12.0029	12.7866	1
BI-2536	TP53	wt/nor vs mt/nor	0.793011	1.67441	0.524494	0.346247	-2.35958	2.70582	-15.0808	20.4924	1
BMS-536924	CDKN2A	wt/nor vs mt+del	0.539943	1.43692	0.660955	2.89169	1.02936	1.86233	-20.2151	23.9398	1
BMS-536924	PIK3CA	wt/nor vs mt+amp	0.290996	1.24017	0.812155	2.58824	1.48453	1.10371	-29.7775	31.9849	1
BMS-536924	TP53	wt/nor vs mt/nor	1.28254	2.11505	0.322227	3.80006	1.04456	2.7555	-6.02308	11.5341	1
BMS-509744	CDKN2A	wt/nor vs mt+del	-0.287463	1.55329	0.807432	4.91863	5.48873	-0.570105	-11.9457	10.8055	1
BMS-509744	PIK3CA	wt/nor vs mt+amp	0.0760795	2.3812	0.945278	5.20043	5.06602	0.134411	-6.41224	6.68106	1
BMS-509744	TP53	wt/nor vs mt/nor	1.17304	2.48705	0.340822	6.17185	4.46322	1.70863	-3.51759	6.93486	1
CMK	CDKN2A	wt/nor vs mt+del	-1.69437	2.57684	0.203523	3.59419	6.72079	-3.12661	-9.58427	3.33105	1
CMK	PIK3CA	wt/nor vs mt+amp	-1.29853	2.12544	0.317105	3.82886	6.36878	-2.53991	-10.4974	5.41753	1
CMK	TP53	wt/nor vs mt/nor	0.290323	2.44791	0.794371	5.33148	4.5204	0.811083	-9.32924	10.9514	1
Pyrimethamine	CDKN2A	wt/nor vs mt+del	-0.430748	1.05452	0.738104	7.48975	8.71388	-1.22413	-33.2073	30.7591	1
Pyrimethamine	TP53	wt/nor vs mt/nor	0.948854	1.39682	0.477523	9.2722	6.93143	2.34077	-14.1392	18.8207	1
JW-7-52-1	CDKN2A	wt/nor vs mt+del	0.891501	2.06236	0.464271	-0.163505	-3.32685	3.16335	-11.6699	17.9966	1
JW-7-52-1	PIK3CA	wt/nor vs mt+amp	-0.930398	1.01012	0.521694	-3.41101	1.54441	-4.95542	-71.0496	61.1388	1
JW-7-52-1	TP53	wt/nor vs mt/nor	-0.746166	2.00781	0.533089	-3.04481	-0.351537	-2.69327	-18.1659	12.7793	1
A-443654	CDKN2A	wt/nor vs mt+del	0.112733	1.78909	0.921596	-0.367118	-0.652098	0.28498	-11.9178	12.4878	1
A-443654	PIK3CA	wt/nor vs mt+amp	-0.119603	1.39217	0.919717	-0.612376	-0.284211	-0.328165	-18.7518	18.0955	1
A-443654	TP53	wt/nor vs mt/nor	0.536315	2.92908	0.62979	0.181491	-0.922844	1.10433	-5.53938	7.74805	1
GW843682X	CDKN2A	wt/nor vs mt+del	0.235516	2.87291	0.829591	-1.87849	-2.44948	0.570995	-7.34139	8.48338	1
GW843682X	PIK3CA	wt/nor vs mt+amp	-0.446742	1.38446	0.714919	-2.63951	-1.30795	-1.33156	-21.5184	18.8553	1
GW843682X	TP53	wt/nor vs mt/nor	0.467911	2.41732	0.678716	-1.52111	-2.4974	0.976296	-6.66795	8.62054	1
MS-275	CDKN2A	wt/nor vs mt+del	-2.78669	1.48089	0.14933	0.140302	2.21309	-2.07279	-6.62987	2.48428	1
MS-275	TP53	wt/nor vs mt/nor	-0.673615	1.82621	0.575655	0.676913	1.67648	-0.999571	-8.00334	6.0042	1
Parthenolide	CDKN2A	wt/nor vs mt+del	-2.45054	1.11103	0.226139	6.04706	8.54075	-2.4937	-12.7366	7.74922	1
Parthenolide	TP53	wt/nor vs mt/nor	0.385221	1.23009	0.756059	7.67225	6.91556	0.756694	-15.4739	16.9873	1
MG-132	CDKN2A	wt/nor vs mt+del	2.23684	2.97882	0.11192	2.7768	-2.21937	4.99617	-2.14077	12.1331	1
MG-132	PIK3CA	wt/nor vs mt+amp	-0.194185	1.03368	0.877099	0.391211	1.35902	-0.967808	-59.6212	57.6856	1
MG-132	TP53	wt/nor vs mt/nor	-0.312422	2.4941	0.778967	0.206378	1.15964	-0.953261	-11.8787	9.9722	1
KIN001-135	CDKN2A	wt/nor vs mt+del	0.0968684	2.90549	0.929124	8.7913	8.7146	0.0767033	-2.49026	2.64367	1
KIN001-135	PIK3CA	wt/nor vs mt+amp	-0.672799	1.66231	0.582327	8.50613	9.14236	-0.636229	-5.6094	4.33695	1
KIN001-135	TP53	wt/nor vs mt/nor	0.476225	2.16275	0.677722	8.96563	8.62395	0.341678	-2.53308	3.21644	1
Metformin	CDKN2A	wt/nor vs mt+del	-2.14759	4.57207	0.089649	14.5979	15.4657	-0.867781	-1.93641	0.200852	1
AICAR	CDKN2A	wt/nor vs mt+del	0.0860948	1.26867	0.942944	13.1343	12.8037	0.330618	-29.7039	30.3652	1
Camptothecin	CDKN2A	wt/nor vs mt+del	0.00416147	4.37993	0.996862	-8.06539	-8.07101	0.00562651	-3.62326	3.63451	1
Vinblastine	CDKN2A	wt/nor vs mt+del	-0.335713	1.14953	0.787983	-7.80065	-7.48009	-0.320567	-9.2917	8.65057	1
Cisplatin	CDKN2A	wt/nor vs mt+del	0.518199	1.20334	0.683416	4.94844	3.47314	1.4753	-23.0201	25.9707	1
Cytarabine	CDKN2A	wt/nor vs mt+del	0.648666	4.95131	0.545433	-0.273751	-1.19905	0.925301	-2.75242	4.60303	1
Docetaxel	CDKN2A	wt/nor vs mt+del	-0.667995	4.96659	0.533918	-10.5295	-9.88737	-0.642144	-3.11825	1.83396	1
Methotrexate	CDKN2A	wt/nor vs mt+del	-0.296893	1.68986	0.79898	-1.65816	-0.68049	-0.977671	-17.9547	15.9993	1
ATRA	CDKN2A	wt/nor vs mt+del	0.692714	4.91212	0.519865	8.55302	8.04389	0.509127	-1.3904	2.40865	1
Gefitinib	CDKN2A	wt/nor vs mt+del	-0.0867488	2.06445	0.938555	2.69135	2.80474	-0.113396	-5.57275	5.34596	1
Vorinostat	CDKN2A	wt/nor vs mt+del	-0.64553	1.21158	0.619085	0.630025	1.72829	-1.09827	-15.5521	13.3555	1
Nilotinib	CDKN2A	wt/nor vs mt+del	0.483881	2.07031	0.674834	5.51759	4.26634	1.25125	-9.52046	12.023	1
RDEA119	CDKN2A	wt/nor vs mt+del	0.453607	3.54932	0.676441	1.64503	0.793049	0.851984	-4.63467	6.33864	1
CI-1040	CDKN2A	wt/nor vs mt+del	1.88229	3.42475	0.144827	3.46247	0.824039	2.63843	-1.52523	6.80209	1
Temsirolimus	CDKN2A	wt/nor vs mt+del	0.521611	4.04246	0.629217	-4.19824	-5.04405	0.845803	-3.63767	5.32928	1
AZD-2281	CDKN2A	wt/nor vs mt+del	0.281119	1.22152	0.818726	7.49264	7.01583	0.476811	-13.7176	14.6712	1
ABT-888	CDKN2A	wt/nor vs mt+del	-0.39462	1.33603	0.746877	6.72873	7.20078	-0.47205	-9.04635	8.10225	1
Bosutinib	CDKN2A	wt/nor vs mt+del	1.72527	2.27623	0.211199	5.61785	2.73751	2.88034	-3.52896	9.28964	1
Lenalidomide	CDKN2A	wt/nor vs mt+del	-0.36395	1.44346	0.762056	7.0894	7.72361	-0.634209	-11.7136	10.4452	1
Axitinib	CDKN2A	wt/nor vs mt+del	1.52239	4.00922	0.20241	6.11991	2.36775	3.75216	-3.0846	10.5889	1
AZD7762	CDKN2A	wt/nor vs mt+del	0.395797	3.53922	0.714935	-0.527882	-1.21048	0.682597	-4.36186	5.72705	1
GW 441756	CDKN2A	wt/nor vs mt+del	0.437485	2.09553	0.702741	7.02304	6.55763	0.465413	-3.91766	4.84849	1
CEP-701	CDKN2A	wt/nor vs mt+del	0.155192	3.17913	0.886005	-1.35263	-1.64138	0.288755	-5.44826	6.02577	1
SB 216763	CDKN2A	wt/nor vs mt+del	1.27457	4.96124	0.258892	8.64968	7.87077	0.778911	-0.795708	2.35353	1
17-AAG	CDKN2A	wt/nor vs mt+del	0.205396	4.14952	0.846948	-2.51606	-2.66474	0.148684	-1.83292	2.13028	1
VX-702	CDKN2A	wt/nor vs mt+del	-1.0763	1.00667	0.475683	5.06963	6.99361	-1.92398	-24.2849	20.4369	1
AMG-706	CDKN2A	wt/nor vs mt+del	1.54766	4.03241	0.196051	5.33004	3.31517	2.01487	-1.58829	5.61803	1
KU-55933	CDKN2A	wt/nor vs mt+del	1.6443	1.09717	0.331346	8.72542	7.84884	0.876582	-4.63167	6.38484	1
Elesclomol	CDKN2A	wt/nor vs mt+del	-0.700923	1.08046	0.603588	-7.36424	-5.81608	-1.54816	-25.1256	22.0292	1
BIBW2992	CDKN2A	wt/nor vs mt+del	-0.311636	4.22051	0.77011	3.94938	4.30215	-0.352768	-3.43196	2.72642	1
PLX4720	CDKN2A	wt/nor vs mt+del	0.315704	1.91405	0.783307	5.66979	4.61039	1.0594	-14.0184	16.1372	1
BX-795	CDKN2A	wt/nor vs mt+del	-1.66682	4.12076	0.168783	1.45647	2.94601	-1.48954	-3.94226	0.963189	1
NU-7441	CDKN2A	wt/nor vs mt+del	0.0697776	3.47063	0.948202	4.04027	3.998	0.042271	-1.74586	1.8304	1
SL 0101-1	CDKN2A	wt/nor vs mt+del	1.93474	4.7502	0.113842	8.92235	7.22155	1.70079	-0.59517	3.99676	1
BI-D1870	CDKN2A	wt/nor vs mt+del	0.851002	1.47649	0.510378	5.13672	2.85403	2.28269	-14.2209	18.7863	1
BIRB 0796	CDKN2A	wt/nor vs mt+del	-1.81143	4.00145	0.144282	6.8629	8.41841	-1.55551	-3.93937	0.828346	1
JNK Inhibitor VIII	CDKN2A	wt/nor vs mt+del	-0.747476	4.04042	0.495933	7.77685	8.48132	-0.704468	-3.31087	1.90194	1
681640	CDKN2A	wt/nor vs mt+del	0.548984	2.23071	0.633043	4.06551	3.03649	1.02903	-6.28706	8.34511	1
Nutlin-3a	CDKN2A	wt/nor vs mt+del	1.03181	4.91258	0.350258	8.12814	6.41774	1.7104	-2.57369	5.9945	1
PD-173074	CDKN2A	wt/nor vs mt+del	0.34077	2.2417	0.762604	6.05643	5.47676	0.579675	-6.03288	7.19223	1
ZM-447439	CDKN2A	wt/nor vs mt+del	-0.474379	2.63486	0.671728	3.21505	3.92335	-0.708306	-5.85524	4.43863	1
RO-3306	CDKN2A	wt/nor vs mt+del	1.43924	4.00712	0.223366	7.65566	6.57725	1.07841	-1.0005	3.15733	1
MK-2206	CDKN2A	wt/nor vs mt+del	-0.751292	1.41687	0.557208	4.81572	5.6972	-0.881487	-8.55106	6.78809	1
PD-0332991	CDKN2A	wt/nor vs mt+del	1.15427	1.10418	0.44011	3.11406	0.270361	2.8437	-22.2744	27.9618	1
NVP-BEZ235	CDKN2A	wt/nor vs mt+del	-1.97855	3.75053	0.12369	-5.52769	-4.38796	-1.13973	-2.78192	0.502459	1
GDC0941	CDKN2A	wt/nor vs mt+del	4.42652	1.55134	0.0736749	5.62867	2.36422	3.26446	-0.972769	7.50169	1
AZD8055	CDKN2A	wt/nor vs mt+del	0.579033	1.03871	0.662936	1.36068	0.117688	1.24299	-23.7446	26.2306	1
PD-0325901	CDKN2A	wt/nor vs mt+del	0.150909	3.97214	0.887401	-1.61344	-1.98969	0.376255	-6.56534	7.31785	1
SB590885	CDKN2A	wt/nor vs mt+del	-0.443456	3.83257	0.681313	7.73789	8.21975	-0.48186	-3.55145	2.58773	1
AZD6244	CDKN2A	wt/nor vs mt+del	0.28519	3.92099	0.789927	2.0448	1.5408	0.504006	-4.44195	5.44996	1
Doxorubicin	CDKN2A	wt/nor vs mt+del	-0.0378351	7.99385	0.970747	-2.92041	-2.87534	-0.0450722	-2.79254	2.70239	1
Etoposide	CDKN2A	wt/nor vs mt+del	-1.30895	4.98045	0.247689	1.06961	3.09175	-2.02214	-5.99801	1.95374	1
Gemcitabine	CDKN2A	wt/nor vs mt+del	-0.520701	7.97694	0.616715	-5.44365	-4.04716	-1.39649	-7.58419	4.7912	1
Mitomycin C	CDKN2A	wt/nor vs mt+del	-0.644355	7.54	0.538448	-1.21965	-0.251582	-0.968072	-4.46973	2.53358	1
Vinorelbine	CDKN2A	wt/nor vs mt+del	0.0488117	6.0257	0.962647	-4.69561	-4.81355	0.11794	-5.78825	6.02413	1
A-769662	CDKN2A	wt/nor vs mt+del	1.33646	6.92091	0.223662	6.24687	5.77828	0.468587	-0.362418	1.29959	1
NSC-87877	CDKN2A	wt/nor vs mt+del	0.349306	5.22151	0.740508	9.9142	9.48053	0.433674	-2.71748	3.58483	1
Bicalutamide	CDKN2A	wt/nor vs mt+del	0.249653	5.65269	0.811679	6.15382	6.0622	0.0916111	-0.819837	1.00306	1
QS11	CDKN2A	wt/nor vs mt+del	0.49286	3.92023	0.648438	6.12604	5.11267	1.01337	-4.74139	6.76814	1
Midostaurin	CDKN2A	wt/nor vs mt+del	1.14835	4.04067	0.314232	1.19127	-0.403245	1.59451	-2.24541	5.43444	1
CHIR-99021	CDKN2A	wt/nor vs mt+del	-0.55996	3.96454	0.605634	4.80865	5.69547	-0.886825	-5.29952	3.52587	1
AP-24534	CDKN2A	wt/nor vs mt+del	-0.109072	5.10834	0.917301	0.710599	0.916371	-0.205772	-5.02457	4.61303	1
AZD6482	CDKN2A	wt/nor vs mt+del	-0.91143	6.9833	0.392444	4.45865	5.40693	-0.948283	-3.40971	1.51315	1
JNK-9L	CDKN2A	wt/nor vs mt+del	-0.359488	5.2187	0.733321	0.207914	0.597674	-0.38976	-3.14204	2.36252	1
PF-562271	CDKN2A	wt/nor vs mt+del	-0.710783	4.54845	0.511983	2.06344	3.27503	-1.21159	-5.72751	3.30433	1
DMOG	CDKN2A	wt/nor vs mt+del	0.636012	6.43517	0.546711	10.6215	9.53506	1.08642	-3.02577	5.19861	1
FTI-277	CDKN2A	wt/nor vs mt+del	-0.474591	4.45863	0.657401	3.62441	4.02598	-0.401574	-2.65856	1.85541	1
Shikonin	CDKN2A	wt/nor vs mt+del	-0.171831	4.76138	0.870633	0.254062	0.425105	-0.171042	-2.76889	2.4268	1
AKT inhibitor VIII	CDKN2A	wt/nor vs mt+del	-0.84748	3.70839	0.447949	4.79804	5.83916	-1.04112	-4.56038	2.47814	1
Embelin	CDKN2A	wt/nor vs mt+del	0.106523	7.99657	0.917791	4.66604	4.58248	0.0835561	-1.7254	1.89251	1
FH535	CDKN2A	wt/nor vs mt+del	-0.40633	5.77463	0.699127	2.56623	2.91905	-0.352823	-2.49778	1.79213	1
PAC-1	CDKN2A	wt/nor vs mt+del	0.204034	6.94113	0.84418	4.63863	4.34852	0.290102	-3.07778	3.65799	1
IPA-3	CDKN2A	wt/nor vs mt+del	-1.16696	4.04807	0.307336	7.41257	9.89593	-2.48336	-8.36421	3.39749	1
GSK-650394	CDKN2A	wt/nor vs mt+del	1.66138	5.89382	0.148594	6.41494	4.05472	2.36023	-1.1312	5.85165	1
BAY 61-3606	CDKN2A	wt/nor vs mt+del	0.764623	3.74555	0.489817	4.37137	2.98686	1.38451	-3.78041	6.54943	1
Thapsigargin	CDKN2A	wt/nor vs mt+del	0.319582	5.9626	0.760185	-5.02599	-6.25278	1.2268	-8.18058	10.6342	1
Obatoclax Mesylate	CDKN2A	wt/nor vs mt+del	-0.325372	4.21911	0.760401	-3.67599	-2.79731	-0.878673	-8.22543	6.46809	1
BMS-754807	CDKN2A	wt/nor vs mt+del	-0.12174	6.09703	0.907019	1.68921	1.83097	-0.141764	-2.9802	2.69667	1
OSI-906	CDKN2A	wt/nor vs mt+del	-1.8272	7.99615	0.105105	5.1735	6.35098	-1.17748	-2.66363	0.308674	1
Bexarotene	CDKN2A	wt/nor vs mt+del	0.36689	5.03408	0.728619	6.508	6.00834	0.499653	-2.99401	3.99331	1
Bleomycin	CDKN2A	wt/nor vs mt+del	-1.23865	6.22704	0.260125	0.849747	3.35883	-2.50909	-7.42222	2.40405	1
LFM-A13	CDKN2A	wt/nor vs mt+del	-1.09379	5.60591	0.318804	8.26015	9.00699	-0.746835	-2.44646	0.952793	1
AUY922	CDKN2A	wt/nor vs mt+del	0.695993	5.54981	0.514504	-3.27322	-4.59174	1.31852	-3.4097	6.04673	1
Camptothecin	CDKN2A	wt/nor vs mt+del	-0.11842	6.84284	0.909136	-9.07311	-8.6491	-0.424008	-8.93022	8.0822	1
Bryostatin 1	CDKN2A	wt/nor vs mt+del	-0.162122	7.68421	0.875391	-2.66065	-2.52811	-0.132548	-2.03146	1.76636	1
Pazopanib	CDKN2A	wt/nor vs mt+del	0.378017	6.2929	0.717842	6.41819	5.59261	0.825582	-4.45871	6.10987	1
Epothilone B	CDKN2A	wt/nor vs mt+del	-0.435693	7.84197	0.674803	-8.46321	-7.66042	-0.802788	-5.06667	3.46109	1
Tipifarnib	CDKN2A	wt/nor vs mt+del	-1.24235	5.38968	0.265429	1.64985	3.19028	-1.54043	-4.6597	1.57884	1
AS601245	CDKN2A	wt/nor vs mt+del	1.22912	4.49821	0.279415	5.37981	3.7878	1.59201	-1.85239	5.03642	1
Supplemental Table 6. Associations of mutations and copy number alterations with drug response in HNSCC cell lines.
Legend:
wt:wild type
nor: normal (non-amplified)
mt: mutation
amp: amplified
del: deletion
t: t statistic calculated by ANOVA
p: p value calculated by ANOVA
Wild-type: Log2(IC50) for wild-type cell lines
Other: Log2(IC50) for mutated and/or amplified cell lines
Effect: differences in the Log2(IC50) for WT/nor and mut/amplified cell lines
95% lower limit and 95% upper limit delineate confidence intervals for the effect size
LFDR: Local false discovery Rate
